# Supplementary material for: 6-Allyl-3-(6-chloro-3-pyridylmeth­yl)-6,7-dihydro-3H-1,2,3-triazolo[4,5-d]pyrimidin-7-imine
Source: Acta Crystallogr Sect E Struct Rep Online. 2009 Nov 25;65(Pt 12):o3195. doi: 10.1107/S1600536809048168 (PMC2971826; doi:10.1107/S1600536809048168)
Supplement: Supplementary file 1 [file e-65-o3195-sup1.cif]

##############################################################################
###                                                                        ###
###        Electronic paper (Acta Crystallographica Section E)             ###
###                                                                        ###
##############################################################################
#                                                                            #
# This CIF contains the data in a paper accepted for publication in Acta     #
# Crystallographica Section E. It conforms to the requirements of Notes      #
# for Authors for Section E, and has been peer reviewed under the auspices   #
# of the IUCr Commission on Journals.                                        #
#                                                                            #
# Full details of the Crystallographic Information File format               #
# are given in the paper "The Crystallographic Information File (CIF):       #
# a New Standard Archive File for Crystallography" by S. R. Hall, F. H.      #
# Allen and I. D. Brown [Acta Cryst. (1991), A47, 655-685].                  #
#                                                                            #
# The current version of the core CIF dictionary is obtainable from          #
# ftp://ftp.iucr.org/pub/cif_core.dic. The current version number is 2.4.    #
#                                                                            #
# Software is freely available for graphical display of the structure(s) in  #
# this CIF.  For information consult the CIF home page http://www.iucr.org/  #
# cif/home.html                                                              #
#                                                                            #
# This file may be used for bona fide research purposes within the           #
# scientific community so long as proper attribution is given to the journal # 
# article from which it was obtained.                                        #
#                                                                            #
##############################################################################
                                             
data_global
_audit_creation_method     SHELXL-97
_journal_date_recd_electronic     2009-11-12
_journal_date_accepted     2009-11-13
_journal_name_full     'Acta Crystallographica, Section E'
_journal_year     2009
_journal_volume     65
_journal_issue     12
_journal_page_first     o3195
_journal_page_last     o3195
_journal_paper_category     QO
_journal_coeditor_code     TK2573
_publ_contact_author_name     'Ma Jun-Kai'
_publ_contact_author_address
; Institute of Medicinal Chemistry, Yunyang Medical College, Shiyan
 442000
  P.R. China
;
_publ_contact_author_email     youtianya@126.com
_publ_contact_author_fax     '86 719 8875301'
_publ_contact_author_phone     '86 13997829297'
_publ_section_title
;\
6-Allyl-3-(6-chloro-3-pyridylmethyl)-6,7-dihydro-3<i>H</i>-1,2,3-\
triazolo[4,5-<i>d</i>]pyrimidin-7-imine
;
_publ_section_title_footnote     .
loop_
    _publ_author_name
    _publ_author_footnote
    _publ_author_address
    'Pan, Dong-Feng' .
; Department of Oncology, Renmin Hospital, Yunyang Medical College, Shiyan,
 442000, People's Republic of China
;
    'Xu, Jing' .
; Institute of Medicinal Chemistry, Yunyang Medical College, Shiyan
 442000,
People's Republic of China
;
    'Ma, Jun-Kai' .
; Institute of Medicinal Chemistry, Yunyang Medical College, Shiyan
 442000,
People's Republic of China
;
    'Luo, Hong' .
; Institute of Medicinal Chemistry, Yunyang Medical College, Shiyan
 442000,
People's Republic of China
;
    'Ma, Zuan' .
; Institute of Medicinal Chemistry, Yunyang Medical College, Shiyan
 442000,
People's Republic of China
;
_publ_section_synopsis     .
data_I
_audit_creation_method     SHELXL-97
_chemical_name_systematic
;
6-Allyl-3-(6-chloro-3-pyridylmethyl)-6,7-dihydro-3<i>H</i>-1,2,3-
triazolo[4,5-<i>d</i>]pyrimidin-7-imine
;
_chemical_name_common     ?
_chemical_formula_moiety     'C13 H12 Cl1 N7'
_chemical_formula_sum     'C13 H12 Cl1 N7'
_chemical_formula_weight     301.75
_chemical_melting_point     ?
_symmetry_cell_setting     Triclinic
_symmetry_space_group_name_H-M     'P -1'
_symmetry_space_group_name_Hall     '-P 1'
loop_
    _symmetry_equiv_pos_as_xyz
    'x, y, z'
    '-x, -y, -z'
_cell_length_a     7.2845(7)
_cell_length_b     13.2684(12)
_cell_length_c     14.7069(14)
_cell_angle_alpha     87.3510(10)
_cell_angle_beta     81.7520(10)
_cell_angle_gamma     82.9170(10)
_cell_volume     1395.4(2)
_cell_formula_units_Z     4
_cell_measurement_reflns_used     5848
_cell_measurement_theta_min     2.8
_cell_measurement_theta_max     28.2
_cell_measurement_temperature     296(2)
_exptl_crystal_description     block
_exptl_crystal_colour     colorless
_exptl_crystal_size_max     0.48
_exptl_crystal_size_mid     0.46
_exptl_crystal_size_min     0.43
_exptl_crystal_density_diffrn     1.436
_exptl_crystal_density_meas     ?
_exptl_crystal_density_method     'not measured'
_exptl_crystal_F_000     624
_exptl_absorpt_coefficient_mu     0.279
_exptl_absorpt_correction_type     none
_exptl_absorpt_process_details     ?
_exptl_absorpt_correction_T_min     ?
_exptl_absorpt_correction_T_max     ?
_exptl_special_details
;
;
_diffrn_ambient_temperature     296(2)
_diffrn_radiation_type     MoK\a
_diffrn_radiation_wavelength     0.71073
_diffrn_radiation_source     'fine-focus sealed tube'
_diffrn_radiation_monochromator     graphite
_diffrn_measurement_device_type     'Bruker SMART APEX CCD area-detector'
_diffrn_measurement_method     '\f and \w scans'
_diffrn_detector_area_resol_mean     ?
_diffrn_reflns_number     10116
_diffrn_reflns_av_R_equivalents     0.015
_diffrn_reflns_av_sigmaI/netI     0.019
_diffrn_reflns_theta_min     2.8
_diffrn_reflns_theta_max     25.5
_diffrn_reflns_theta_full     25.5
_diffrn_measured_fraction_theta_max     0.973
_diffrn_measured_fraction_theta_full     0.973
_diffrn_reflns_limit_h_min     -8
_diffrn_reflns_limit_h_max     8
_diffrn_reflns_limit_k_min     -15
_diffrn_reflns_limit_k_max     16
_diffrn_reflns_limit_l_min     -17
_diffrn_reflns_limit_l_max     17
_diffrn_standards_number     ?
_diffrn_standards_interval_count     ?
_diffrn_standards_interval_time     ?
_diffrn_standards_decay_%     ?
_refine_special_details
;
Refinement of <i>F</i>^2^ against ALL reflections. The weighted <i>R</i>-factor
<i>wR</i> and
goodness of fit <i>S</i> are based on <i>F</i>^2^, conventional
<i>R</i>-factors <i>R</i> are based
on <i>F</i>, with <i>F</i> set to zero for negative <i>F</i>^2^. The threshold
expression of
<i>F</i>^2^ > \s(<i>F</i>^2^) is used only for calculating <i>R</i>-factors(gt)
<i>etc</i>. and is
not relevant to the choice of reflections for refinement. <i>R</i>-factors
based
on <i>F</i>^2^ are statistically about twice as large as those based on
<i>F</i>, and <i>R</i>-
factors based on ALL data will be even larger.
;
_reflns_number_total     5052
_reflns_number_gt     4277
_reflns_threshold_expression     'I>2\s(I)'
_refine_ls_structure_factor_coef     Fsqd
_refine_ls_matrix_type     full
_refine_ls_R_factor_all     0.047
_refine_ls_R_factor_gt     0.040
_refine_ls_wR_factor_gt     0.102
_refine_ls_wR_factor_ref     0.109
_refine_ls_goodness_of_fit_ref     1.03
_refine_ls_restrained_S_all     1.07
_refine_ls_number_reflns     5052
_refine_ls_number_parameters     384
_refine_ls_number_restraints     22
_refine_ls_hydrogen_treatment     constr
_refine_ls_weighting_scheme     calc
_refine_ls_weighting_details
         'calc w=1/[\s^2^(Fo^2^)+(0.0474P)^2^+0.5781P] where P=(Fo^2^+2Fc^2^)/3'
_atom_sites_solution_hydrogens     geom
_atom_sites_solution_primary     direct
_atom_sites_solution_secondary     difmap
_refine_ls_shift/su_max     0.001
_refine_ls_shift/su_mean     0.000
_refine_diff_density_max     0.35
_refine_diff_density_min     -0.36
_refine_ls_extinction_method     SHELXL
_refine_ls_extinction_coef     0.050(2)
_refine_ls_extinction_expression
                                  'Fc^*^=kFc[1+0.001xFc^2^\l^3^/sin(2\q)]^-1/4^'
loop_
    _atom_type_symbol
    _atom_type_description
    _atom_type_scat_dispersion_real
    _atom_type_scat_dispersion_imag
    _atom_type_scat_source
    'C' 'C' 0.0033 0.0016
                         'International Tables Vol C Tables 4.2.6.8 and 6.1.1.4'
    'H' 'H' 0.0000 0.0000
                         'International Tables Vol C Tables 4.2.6.8 and 6.1.1.4'
    'N' 'N' 0.0061 0.0033
                         'International Tables Vol C Tables 4.2.6.8 and 6.1.1.4'
    'Cl' 'Cl' 0.1484 0.1585
                         'International Tables Vol C Tables 4.2.6.8 and 6.1.1.4'
_computing_data_collection     'SMART (Bruker, 2000)'
_computing_cell_refinement     'SAINT (Bruker, 2000)'
_computing_data_reduction     'SAINT (Bruker, 2000)'
_computing_structure_solution     'SHELXS97 (Sheldrick, 2008)'
_computing_structure_refinement     'SHELXL97 (Sheldrick, 2008)'
_computing_molecular_graphics     'SHELXTL (Sheldrick, 2008)'
_computing_publication_material     'SHELXTL (Sheldrick, 2008)'
loop_
    _atom_site_type_symbol
    _atom_site_label
    _atom_site_fract_x
    _atom_site_fract_y
    _atom_site_fract_z
    _atom_site_U_iso_or_equiv
    _atom_site_adp_type
    _atom_site_calc_flag
    _atom_site_refinement_flags
    _atom_site_occupancy
    _atom_site_disorder_assembly
    _atom_site_disorder_group
    C C24 0.7964(4) 0.39425(19) 0.67973(16) 0.0710(7) Uani d PD 0.539(4) A 1
    H H24A 0.9002 0.4288 0.6913 0.085 Uiso calc PR 0.539(4) A 1
    H H24B 0.6844 0.4265 0.7159 0.085 Uiso calc PR 0.539(4) A 1
    C C25 0.8281(6) 0.2896(3) 0.7111(3) 0.0666(9) Uani d PD 0.539(4) A 1
    H H25 0.9341 0.2520 0.6814 0.080 Uiso calc PR 0.539(4) A 1
    C C26 0.7319(5) 0.2418(3) 0.7732(2) 0.1002(10) Uani d PD 0.539(4) A 1
    H H26A 0.6239 0.2747 0.8058 0.120 Uiso calc PR 0.539(4) A 1
    H H26B 0.7692 0.1738 0.7864 0.120 Uiso calc PR 0.539(4) A 1
    C C24' 0.7964(4) 0.39425(19) 0.67973(16) 0.0710(7) Uani d PD 0.461(4) A 2
    H H24C 0.9279 0.3756 0.6840 0.085 Uiso calc PR 0.461(4) A 2
    H H24D 0.7600 0.4593 0.7086 0.085 Uiso calc PR 0.461(4) A 2
    C C25' 0.6943(8) 0.3207(4) 0.7325(3) 0.0666(9) Uani d PD 0.461(4) A 2
    H H25' 0.5659 0.3385 0.7363 0.080 Uiso calc PR 0.461(4) A 2
    C C26' 0.7319(5) 0.2418(3) 0.7732(2) 0.1002(10) Uani d PD 0.461(4) A 2
    H H26C 0.8561 0.2159 0.7746 0.120 Uiso calc PR 0.461(4) A 2
    H H26D 0.6368 0.2068 0.8034 0.120 Uiso calc PR 0.461(4) A 2
    C C1 0.7678(2) 1.00162(12) 0.51743(12) 0.0346(4) Uani d . 1 . .
    C C2 0.7015(2) 1.02006(12) 0.42960(12) 0.0360(4) Uani d . 1 . .
    C C3 0.7187(3) 0.83395(13) 0.43489(14) 0.0448(4) Uani d . 1 . .
    H H3 0.6996 0.7774 0.4040 0.054 Uiso calc R 1 . .
    C C4 0.8029(2) 0.90450(12) 0.55236(12) 0.0362(4) Uani d . 1 . .
    C C5 0.9108(3) 0.83866(14) 0.70333(13) 0.0457(4) Uani d . 1 . .
    H H5A 1.0253 0.8510 0.7252 0.055 Uiso calc R 1 . .
    H H5B 0.9309 0.7719 0.6768 0.055 Uiso calc R 1 . .
    C C6 0.5880(3) 0.80588(16) 0.77284(13) 0.0493(5) Uani d . 1 . .
    H H6 0.5802 0.7758 0.7179 0.059 Uiso calc R 1 . .
    C C7 0.7544(3) 0.84151(13) 0.78275(12) 0.0406(4) Uani d . 1 . .
    C C8 0.7665(3) 0.88164(17) 0.86595(15) 0.0588(5) Uani d . 1 . .
    H H8 0.8770 0.9047 0.8763 0.071 Uiso calc R 1 . .
    C C9 0.6143(3) 0.88762(18) 0.93401(15) 0.0639(6) Uani d . 1 . .
    H H9 0.6193 0.9140 0.9910 0.077 Uiso calc R 1 . .
    C C10 0.4556(3) 0.85311(15) 0.91408(13) 0.0511(5) Uani d . 1 . .
    C C11 0.6112(3) 0.92790(16) 0.30226(13) 0.0484(5) Uani d U 1 . .
    H H11A 0.5276 0.9899 0.2960 0.058 Uiso calc R 1 . .
    H H11B 0.5401 0.8711 0.3001 0.058 Uiso calc R 1 . .
    C C12 0.7634(3) 0.9228(2) 0.22394(16) 0.0681(6) Uani d U 1 . .
    H H12 0.8453 0.9719 0.2193 0.082 Uiso calc R 1 . .
    C C13 0.7911(4) 0.8556(3) 0.1618(2) 0.1080(12) Uani d U 1 . .
    H H13A 0.7121 0.8053 0.1641 0.130 Uiso calc R 1 . .
    H H13B 0.8902 0.8573 0.1144 0.130 Uiso calc R 1 . .
    C C14 0.7367(2) 0.51225(13) 0.45004(13) 0.0407(4) Uani d . 1 . .
    C C15 0.7607(3) 0.51058(14) 0.54603(13) 0.0434(4) Uani d . 1 A .
    C C16 0.7703(3) 0.32703(15) 0.52893(15) 0.0523(5) Uani d . 1 A .
    H H16 0.7816 0.2638 0.5589 0.063 Uiso calc R 1 . .
    C C17 0.7361(2) 0.42382(13) 0.40561(13) 0.0398(4) Uani d . 1 . .
    C C18 0.7094(3) 0.39121(15) 0.23947(14) 0.0514(5) Uani d . 1 . .
    H H18A 0.5996 0.4168 0.2114 0.062 Uiso calc R 1 . .
    H H18B 0.6960 0.3220 0.2611 0.062 Uiso calc R 1 . .
    C C19 1.0541(3) 0.40537(14) 0.18782(14) 0.0499(5) Uani d . 1 . .
    H H19 1.0650 0.4172 0.2486 0.060 Uiso calc R 1 . .
    C C20 0.8801(3) 0.39059(13) 0.16747(13) 0.0440(4) Uani d . 1 . .
    C C21 0.8673(3) 0.37205(16) 0.07674(14) 0.0549(5) Uani d . 1 . .
    H H21 0.7530 0.3618 0.0598 0.066 Uiso calc R 1 . .
    C C22 1.0239(3) 0.36883(17) 0.01182(15) 0.0608(6) Uani d . 1 . .
    H H22 1.0184 0.3558 -0.0493 0.073 Uiso calc R 1 . .
    C C23 1.1885(3) 0.38548(15) 0.04051(15) 0.0546(5) Uani d . 1 . .
    Cl Cl1 0.25485(10) 0.86518(6) 0.99613(4) 0.0824(2) Uani d . 1 . .
    Cl Cl2 1.39020(10) 0.38267(5) -0.04027(5) 0.0812(2) Uani d . 1 . .
    N N1 0.7805(2) 0.81572(11) 0.51360(11) 0.0446(4) Uani d . 1 . .
    N N2 0.6786(2) 0.92572(11) 0.39244(10) 0.0399(3) Uani d . 1 . .
    N N3 0.6629(2) 1.10214(11) 0.38456(11) 0.0450(4) Uani d . 1 . .
    H H3A 0.6766 1.1591 0.4069 0.054 Uiso d R 1 . .
    N N4 0.86503(19) 0.91590(10) 0.63304(10) 0.0384(3) Uani d . 1 . .
    N N5 0.8663(2) 1.01637(11) 0.64796(10) 0.0412(4) Uani d . 1 . .
    N N6 0.8078(2) 1.06876(11) 0.57735(10) 0.0386(3) Uani d . 1 . .
    N N7 0.4377(2) 0.81185(14) 0.83706(11) 0.0541(4) Uani d . 1 . .
    N N8 0.7516(2) 0.32692(11) 0.44197(12) 0.0503(4) Uani d . 1 . .
    N N9 0.7752(2) 0.40853(12) 0.58091(11) 0.0487(4) Uani d . 1 . .
    N N10 0.7707(3) 0.58234(13) 0.59890(12) 0.0575(5) Uani d . 1 . .
    H H10A 0.7618 0.6440 0.5777 0.069 Uiso d R 1 A .
    N N11 0.7175(2) 0.45313(11) 0.31812(11) 0.0451(4) Uani d . 1 . .
    N N12 0.7058(3) 0.55636(12) 0.30882(12) 0.0545(4) Uani d . 1 . .
    N N13 0.7175(3) 0.59204(12) 0.38966(12) 0.0515(4) Uani d . 1 . .
    N N14 1.2090(2) 0.40379(13) 0.12549(12) 0.0551(4) Uani d . 1 . .
loop_
    _atom_site_aniso_label
    _atom_site_aniso_U_11
    _atom_site_aniso_U_22
    _atom_site_aniso_U_33
    _atom_site_aniso_U_12
    _atom_site_aniso_U_13
    _atom_site_aniso_U_23
    C24 0.0985(19) 0.0654(15) 0.0573(14) -0.0258(13) -0.0265(13) 0.0029(11)
    C25 0.065(2) 0.079(2) 0.0500(19) 0.0091(18) -0.0045(17) 0.0038(16)
    C26 0.150(3) 0.093(2) 0.0610(17) -0.037(2) -0.0126(18) 0.0071(16)
    C24' 0.0985(19) 0.0654(15) 0.0573(14) -0.0258(13) -0.0265(13) 0.0029(11)
    C25' 0.065(2) 0.079(2) 0.0500(19) 0.0091(18) -0.0045(17) 0.0038(16)
    C26' 0.150(3) 0.093(2) 0.0610(17) -0.037(2) -0.0126(18) 0.0071(16)
    C1 0.0295(8) 0.0307(8) 0.0413(9) -0.0047(6) 0.0045(7) -0.0034(7)
    C2 0.0276(8) 0.0352(9) 0.0432(10) -0.0045(6) 0.0037(7) -0.0052(7)
    C3 0.0447(10) 0.0334(9) 0.0554(12) -0.0065(7) 0.0007(8) -0.0110(8)
    C4 0.0312(8) 0.0321(8) 0.0428(10) -0.0045(6) 0.0042(7) -0.0023(7)
    C5 0.0446(10) 0.0416(10) 0.0485(11) -0.0001(8) -0.0046(8) 0.0060(8)
    C6 0.0538(11) 0.0573(12) 0.0388(10) -0.0159(9) -0.0041(8) -0.0049(9)
    C7 0.0466(10) 0.0334(9) 0.0414(10) -0.0049(7) -0.0070(8) 0.0050(7)
    C8 0.0591(13) 0.0651(14) 0.0568(13) -0.0206(10) -0.0102(10) -0.0094(10)
    C9 0.0783(15) 0.0719(15) 0.0449(12) -0.0233(12) -0.0028(11) -0.0168(10)
    C10 0.0619(12) 0.0475(11) 0.0421(11) -0.0126(9) 0.0040(9) 0.0009(9)
    C11 0.0442(10) 0.0509(11) 0.0512(11) -0.0049(8) -0.0076(8) -0.0114(9)
    C12 0.0555(13) 0.1005(19) 0.0509(13) -0.0218(12) -0.0025(10) -0.0115(12)
    C13 0.0756(18) 0.169(3) 0.0780(19) -0.0095(19) 0.0080(15) -0.055(2)
    C14 0.0416(9) 0.0328(9) 0.0478(10) -0.0046(7) -0.0048(8) -0.0076(8)
    C15 0.0442(10) 0.0377(9) 0.0494(11) -0.0077(8) -0.0063(8) -0.0065(8)
    C16 0.0639(13) 0.0353(10) 0.0589(13) -0.0094(9) -0.0093(10) -0.0001(9)
    C17 0.0397(9) 0.0332(9) 0.0464(11) -0.0049(7) -0.0040(8) -0.0070(7)
    C18 0.0596(12) 0.0466(11) 0.0516(12) -0.0104(9) -0.0122(9) -0.0133(9)
    C19 0.0639(13) 0.0438(11) 0.0448(11) -0.0080(9) -0.0150(9) -0.0042(8)
    C20 0.0581(11) 0.0306(9) 0.0455(11) -0.0040(8) -0.0139(9) -0.0054(7)
    C21 0.0660(13) 0.0504(12) 0.0518(12) -0.0074(10) -0.0178(10) -0.0096(9)
    C22 0.0794(16) 0.0599(13) 0.0441(12) -0.0061(11) -0.0110(11) -0.0102(10)
    C23 0.0660(13) 0.0419(11) 0.0532(13) -0.0013(9) -0.0040(10) 0.0004(9)
    Cl1 0.0861(5) 0.0912(5) 0.0643(4) -0.0290(4) 0.0286(3) -0.0165(3)
    Cl2 0.0782(4) 0.0853(5) 0.0717(4) -0.0018(3) 0.0105(3) 0.0013(3)
    N1 0.0481(9) 0.0305(8) 0.0540(10) -0.0051(6) -0.0016(7) -0.0038(7)
    N2 0.0381(8) 0.0369(8) 0.0441(8) -0.0049(6) -0.0014(6) -0.0074(6)
    N3 0.0471(9) 0.0364(8) 0.0506(9) -0.0031(7) -0.0054(7) -0.0007(7)
    N4 0.0371(8) 0.0338(7) 0.0424(8) -0.0049(6) 0.0010(6) 0.0006(6)
    N5 0.0408(8) 0.0376(8) 0.0442(9) -0.0071(6) 0.0002(6) -0.0029(7)
    N6 0.0379(8) 0.0336(7) 0.0431(8) -0.0062(6) 0.0008(6) -0.0028(6)
    N7 0.0555(10) 0.0642(11) 0.0438(9) -0.0203(8) 0.0004(8) -0.0022(8)
    N8 0.0652(11) 0.0330(8) 0.0537(10) -0.0085(7) -0.0071(8) -0.0074(7)
    N9 0.0599(10) 0.0410(9) 0.0482(9) -0.0128(7) -0.0117(8) -0.0012(7)
    N10 0.0796(12) 0.0424(9) 0.0541(10) -0.0111(8) -0.0146(9) -0.0116(8)
    N11 0.0544(9) 0.0351(8) 0.0473(9) -0.0064(7) -0.0082(7) -0.0094(7)
    N12 0.0752(12) 0.0367(9) 0.0527(10) -0.0044(8) -0.0139(9) -0.0055(7)
    N13 0.0693(11) 0.0337(8) 0.0525(10) -0.0035(7) -0.0124(8) -0.0076(7)
    N14 0.0595(11) 0.0495(10) 0.0570(11) -0.0068(8) -0.0114(9) 0.0004(8)
_geom_special_details
;
All e.s.d.'s (except the e.s.d. in the dihedral angle between two l.s. planes)
are estimated using the full covariance matrix. The cell e.s.d.'s are taken
into account individually in the estimation of e.s.d.'s in distances, angles
and torsion angles; correlations between e.s.d.'s in cell parameters are only
used when they are defined by crystal symmetry. An approximate (isotropic)
treatment of cell e.s.d.'s is used for estimating e.s.d.'s involving l.s.
planes.
;
loop_
    _geom_bond_atom_site_label_1
    _geom_bond_atom_site_label_2
    _geom_bond_site_symmetry_2
    _geom_bond_distance
    _geom_bond_publ_flag
    C24 C25 . 1.445(5) ?
    C24 N9 . 1.485(3) ?
    C24 H24A . 0.9700 ?
    C24 H24B . 0.9700 ?
    C25 C26 . 1.265(5) ?
    C25 H25 . 0.9300 ?
    C26 H26A . 0.9300 ?
    C26 H26B . 0.9300 ?
    C25' H25' . 0.9300 ?
    C1 N6 . 1.366(2) ?
    C1 C4 . 1.373(2) ?
    C1 C2 . 1.443(2) ?
    C2 N3 . 1.271(2) ?
    C2 N2 . 1.426(2) ?
    C3 N1 . 1.303(3) ?
    C3 N2 . 1.361(2) ?
    C3 H3 . 0.9300 ?
    C4 N4 . 1.350(2) ?
    C4 N1 . 1.369(2) ?
    C5 N4 . 1.465(2) ?
    C5 C7 . 1.509(3) ?
    C5 H5A . 0.9700 ?
    C5 H5B . 0.9700 ?
    C6 N7 . 1.337(3) ?
    C6 C7 . 1.383(3) ?
    C6 H6 . 0.9300 ?
    C7 C8 . 1.375(3) ?
    C8 C9 . 1.380(3) ?
    C8 H8 . 0.9300 ?
    C9 C10 . 1.368(3) ?
    C9 H9 . 0.9300 ?
    C10 N7 . 1.310(3) ?
    C10 Cl1 . 1.753(2) ?
    C11 N2 . 1.477(2) ?
    C11 C12 . 1.478(3) ?
    C11 H11A . 0.9700 ?
    C11 H11B . 0.9700 ?
    C12 C13 . 1.283(4) ?
    C12 H12 . 0.9300 ?
    C13 H13A . 0.9300 ?
    C13 H13B . 0.9300 ?
    C14 N13 . 1.357(2) ?
    C14 C17 . 1.370(2) ?
    C14 C15 . 1.446(3) ?
    C15 N10 . 1.272(2) ?
    C15 N9 . 1.423(2) ?
    C16 N8 . 1.305(3) ?
    C16 N9 . 1.360(2) ?
    C16 H16 . 0.9300 ?
    C17 N11 . 1.348(2) ?
    C17 N8 . 1.367(2) ?
    C18 N11 . 1.461(2) ?
    C18 C20 . 1.512(3) ?
    C18 H18A . 0.9700 ?
    C18 H18B . 0.9700 ?
    C19 N14 . 1.346(3) ?
    C19 C20 . 1.383(3) ?
    C19 H19 . 0.9300 ?
    C20 C21 . 1.386(3) ?
    C21 C22 . 1.377(3) ?
    C21 H21 . 0.9300 ?
    C22 C23 . 1.372(3) ?
    C22 H22 . 0.9300 ?
    C23 N14 . 1.317(3) ?
    C23 Cl2 . 1.750(2) ?
    N3 H3A . 0.8600 ?
    N4 N5 . 1.362(2) ?
    N5 N6 . 1.315(2) ?
    N10 H10A . 0.8600 ?
    N11 N12 . 1.364(2) ?
    N12 N13 . 1.318(2) ?
loop_
    _geom_angle_atom_site_label_1
    _geom_angle_atom_site_label_2
    _geom_angle_atom_site_label_3
    _geom_angle_site_symmetry_1
    _geom_angle_site_symmetry_3
    _geom_angle
    _geom_angle_publ_flag
    C25 C24 N9 . . 114.8(2) ?
    C25 C24 H24A . . 108.6 ?
    N9 C24 H24A . . 108.6 ?
    C25 C24 H24B . . 108.6 ?
    N9 C24 H24B . . 108.6 ?
    H24A C24 H24B . . 107.6 ?
    C26 C25 C24 . . 129.2(4) ?
    C26 C25 H25 . . 115.4 ?
    C24 C25 H25 . . 115.4 ?
    C25 C26 H26A . . 120.0 ?
    C25 C26 H26B . . 120.0 ?
    H26A C26 H26B . . 120.0 ?
    N6 C1 C4 . . 109.19(15) ?
    N6 C1 C2 . . 129.88(15) ?
    C4 C1 C2 . . 120.92(15) ?
    N3 C2 N2 . . 119.22(16) ?
    N3 C2 C1 . . 131.28(16) ?
    N2 C2 C1 . . 109.50(14) ?
    N1 C3 N2 . . 127.88(17) ?
    N1 C3 H3 . . 116.1 ?
    N2 C3 H3 . . 116.1 ?
    N4 C4 N1 . . 127.68(16) ?
    N4 C4 C1 . . 104.78(15) ?
    N1 C4 C1 . . 127.53(17) ?
    N4 C5 C7 . . 110.31(14) ?
    N4 C5 H5A . . 109.6 ?
    C7 C5 H5A . . 109.6 ?
    N4 C5 H5B . . 109.6 ?
    C7 C5 H5B . . 109.6 ?
    H5A C5 H5B . . 108.1 ?
    N7 C6 C7 . . 124.30(18) ?
    N7 C6 H6 . . 117.8 ?
    C7 C6 H6 . . 117.8 ?
    C8 C7 C6 . . 117.12(18) ?
    C8 C7 C5 . . 122.66(18) ?
    C6 C7 C5 . . 120.18(17) ?
    C7 C8 C9 . . 119.8(2) ?
    C7 C8 H8 . . 120.1 ?
    C9 C8 H8 . . 120.1 ?
    C10 C9 C8 . . 117.16(19) ?
    C10 C9 H9 . . 121.4 ?
    C8 C9 H9 . . 121.4 ?
    N7 C10 C9 . . 125.59(19) ?
    N7 C10 Cl1 . . 115.58(16) ?
    C9 C10 Cl1 . . 118.82(16) ?
    N2 C11 C12 . . 113.26(16) ?
    N2 C11 H11A . . 108.9 ?
    C12 C11 H11A . . 108.9 ?
    N2 C11 H11B . . 108.9 ?
    C12 C11 H11B . . 108.9 ?
    H11A C11 H11B . . 107.7 ?
    C13 C12 C11 . . 124.9(3) ?
    C13 C12 H12 . . 117.5 ?
    C11 C12 H12 . . 117.5 ?
    C12 C13 H13A . . 120.0 ?
    C12 C13 H13B . . 120.0 ?
    H13A C13 H13B . . 120.0 ?
    N13 C14 C17 . . 109.22(16) ?
    N13 C14 C15 . . 129.91(16) ?
    C17 C14 C15 . . 120.84(16) ?
    N10 C15 N9 . . 119.50(18) ?
    N10 C15 C14 . . 130.94(18) ?
    N9 C15 C14 . . 109.56(15) ?
    N8 C16 N9 . . 127.79(18) ?
    N8 C16 H16 . . 116.1 ?
    N9 C16 H16 . . 116.1 ?
    N11 C17 N8 . . 127.49(16) ?
    N11 C17 C14 . . 104.94(15) ?
    N8 C17 C14 . . 127.56(17) ?
    N11 C18 C20 . . 113.36(16) ?
    N11 C18 H18A . . 108.9 ?
    C20 C18 H18A . . 108.9 ?
    N11 C18 H18B . . 108.9 ?
    C20 C18 H18B . . 108.9 ?
    H18A C18 H18B . . 107.7 ?
    N14 C19 C20 . . 124.30(18) ?
    N14 C19 H19 . . 117.8 ?
    C20 C19 H19 . . 117.8 ?
    C19 C20 C21 . . 116.96(19) ?
    C19 C20 C18 . . 122.96(17) ?
    C21 C20 C18 . . 120.06(18) ?
    C22 C21 C20 . . 119.9(2) ?
    C22 C21 H21 . . 120.0 ?
    C20 C21 H21 . . 120.0 ?
    C23 C22 C21 . . 117.6(2) ?
    C23 C22 H22 . . 121.2 ?
    C21 C22 H22 . . 121.2 ?
    N14 C23 C22 . . 125.2(2) ?
    N14 C23 Cl2 . . 115.96(17) ?
    C22 C23 Cl2 . . 118.84(17) ?
    C3 N1 C4 . . 110.65(15) ?
    C3 N2 C2 . . 123.51(15) ?
    C3 N2 C11 . . 118.39(15) ?
    C2 N2 C11 . . 118.09(15) ?
    C2 N3 H3A . . 119.3 ?
    C4 N4 N5 . . 110.08(14) ?
    C4 N4 C5 . . 129.06(15) ?
    N5 N4 C5 . . 120.63(15) ?
    N6 N5 N4 . . 107.99(14) ?
    N5 N6 C1 . . 107.95(14) ?
    C10 N7 C6 . . 115.93(17) ?
    C16 N8 C17 . . 110.70(16) ?
    C16 N9 C15 . . 123.52(17) ?
    C16 N9 C24 . . 120.41(17) ?
    C15 N9 C24 . . 116.08(16) ?
    C15 N10 H10A . . 119.3 ?
    C17 N11 N12 . . 109.97(14) ?
    C17 N11 C18 . . 129.37(16) ?
    N12 N11 C18 . . 120.66(16) ?
    N13 N12 N11 . . 107.63(15) ?
    N12 N13 C14 . . 108.23(15) ?
    C23 N14 C19 . . 116.03(18) ?
loop_
    _geom_torsion_atom_site_label_1
    _geom_torsion_atom_site_label_2
    _geom_torsion_atom_site_label_3
    _geom_torsion_atom_site_label_4
    _geom_torsion_site_symmetry_1
    _geom_torsion_site_symmetry_2
    _geom_torsion_site_symmetry_3
    _geom_torsion_site_symmetry_4
    _geom_torsion
    _geom_torsion_publ_flag
    N9 C24 C25 C26 . . . . -120.5(5) ?
    N6 C1 C2 N3 . . . . 0.1(3) ?
    C4 C1 C2 N3 . . . . -179.05(17) ?
    N6 C1 C2 N2 . . . . -179.57(15) ?
    C4 C1 C2 N2 . . . . 1.3(2) ?
    N6 C1 C4 N4 . . . . -0.42(17) ?
    C2 C1 C4 N4 . . . . 178.88(14) ?
    N6 C1 C4 N1 . . . . 179.86(15) ?
    C2 C1 C4 N1 . . . . -0.8(3) ?
    N7 C6 C7 C8 . . . . 2.9(3) ?
    N7 C6 C7 C5 . . . . -175.14(18) ?
    N4 C5 C7 C8 . . . . -105.4(2) ?
    N4 C5 C7 C6 . . . . 72.5(2) ?
    C6 C7 C8 C9 . . . . -1.9(3) ?
    C5 C7 C8 C9 . . . . 176.1(2) ?
    C7 C8 C9 C10 . . . . -0.5(3) ?
    C8 C9 C10 N7 . . . . 2.4(4) ?
    C8 C9 C10 Cl1 . . . . -176.73(18) ?
    N2 C11 C12 C13 . . . . 123.7(3) ?
    N13 C14 C15 N10 . . . . -0.3(4) ?
    C17 C14 C15 N10 . . . . 177.7(2) ?
    N13 C14 C15 N9 . . . . -179.85(18) ?
    C17 C14 C15 N9 . . . . -1.9(2) ?
    N13 C14 C17 N11 . . . . 0.4(2) ?
    C15 C14 C17 N11 . . . . -178.00(16) ?
    N13 C14 C17 N8 . . . . -179.76(18) ?
    C15 C14 C17 N8 . . . . 1.9(3) ?
    N14 C19 C20 C21 . . . . 0.7(3) ?
    N14 C19 C20 C18 . . . . 179.01(18) ?
    N11 C18 C20 C19 . . . . 27.4(3) ?
    N11 C18 C20 C21 . . . . -154.32(18) ?
    C19 C20 C21 C22 . . . . 0.1(3) ?
    C18 C20 C21 C22 . . . . -178.26(19) ?
    C20 C21 C22 C23 . . . . -0.6(3) ?
    C21 C22 C23 N14 . . . . 0.4(3) ?
    C21 C22 C23 Cl2 . . . . -179.65(16) ?
    N2 C3 N1 C4 . . . . 0.0(3) ?
    N4 C4 N1 C3 . . . . -179.58(17) ?
    C1 C4 N1 C3 . . . . 0.1(2) ?
    N1 C3 N2 C2 . . . . 0.6(3) ?
    N1 C3 N2 C11 . . . . 179.45(18) ?
    N3 C2 N2 C3 . . . . 179.06(16) ?
    C1 C2 N2 C3 . . . . -1.2(2) ?
    N3 C2 N2 C11 . . . . 0.2(2) ?
    C1 C2 N2 C11 . . . . 179.95(14) ?
    C12 C11 N2 C3 . . . . -89.6(2) ?
    C12 C11 N2 C2 . . . . 89.2(2) ?
    N1 C4 N4 N5 . . . . -179.62(15) ?
    C1 C4 N4 N5 . . . . 0.66(17) ?
    N1 C4 N4 C5 . . . . -5.2(3) ?
    C1 C4 N4 C5 . . . . 175.05(15) ?
    C7 C5 N4 C4 . . . . -101.8(2) ?
    C7 C5 N4 N5 . . . . 72.1(2) ?
    C4 N4 N5 N6 . . . . -0.68(18) ?
    C5 N4 N5 N6 . . . . -175.62(14) ?
    N4 N5 N6 C1 . . . . 0.39(17) ?
    C4 C1 N6 N5 . . . . 0.02(18) ?
    C2 C1 N6 N5 . . . . -179.19(15) ?
    C9 C10 N7 C6 . . . . -1.6(3) ?
    Cl1 C10 N7 C6 . . . . 177.57(15) ?
    C7 C6 N7 C10 . . . . -1.2(3) ?
    N9 C16 N8 C17 . . . . -0.1(3) ?
    N11 C17 N8 C16 . . . . 179.08(19) ?
    C14 C17 N8 C16 . . . . -0.8(3) ?
    N8 C16 N9 C15 . . . . -0.3(3) ?
    N8 C16 N9 C24 . . . . 179.6(2) ?
    N10 C15 N9 C16 . . . . -178.4(2) ?
    C14 C15 N9 C16 . . . . 1.2(3) ?
    N10 C15 N9 C24 . . . . 1.6(3) ?
    C14 C15 N9 C24 . . . . -178.73(18) ?
    C25 C24 N9 C16 . . . . 5.5(4) ?
    C25 C24 N9 C15 . . . . -174.5(3) ?
    N8 C17 N11 N12 . . . . 179.79(18) ?
    C14 C17 N11 N12 . . . . -0.3(2) ?
    N8 C17 N11 C18 . . . . -0.3(3) ?
    C14 C17 N11 C18 . . . . 179.60(18) ?
    C20 C18 N11 C17 . . . . -110.6(2) ?
    C20 C18 N11 N12 . . . . 69.3(2) ?
    C17 N11 N12 N13 . . . . 0.2(2) ?
    C18 N11 N12 N13 . . . . -179.76(17) ?
    N11 N12 N13 C14 . . . . 0.1(2) ?
    C17 C14 N13 N12 . . . . -0.3(2) ?
    C15 C14 N13 N12 . . . . 177.90(19) ?
    C22 C23 N14 C19 . . . . 0.3(3) ?
    Cl2 C23 N14 C19 . . . . -179.61(14) ?
    C20 C19 N14 C23 . . . . -0.9(3) ?
loop_
    _geom_hbond_atom_site_label_D
    _geom_hbond_atom_site_label_H
    _geom_hbond_atom_site_label_A
    _geom_hbond_site_symmetry_A
    _geom_hbond_distance_DH
    _geom_hbond_distance_HA
    _geom_hbond_distance_DA
    _geom_hbond_angle_DHA
    N10 H10A N1 . 0.86 2.44 3.292(3) 173
    N3 H3A N8 1_565 0.86 2.45 3.299(2) 169.0
    C11 H11A N3 . 0.97 2.41 2.749(2) 100
    C19 H19 N11 . 0.93 2.59 2.909(3) 101
    C3 H3 N13 1_555 0.93 2.46 3.309(2) 151
    C11 H11A Cg4 2_676 0.97 2.87 3.446(2) 119
    C24 H24A Cg1 2_766 0.97 2.99 3.851(3) 149
