# Supplementary material for: 6-Allyl-3-(6-chloro-3-pyridylmeth­yl)-6,7-dihydro-3H-1,2,3-triazolo[4,5-d]pyrimidin-7-imine
Source: Acta Crystallogr Sect E Struct Rep Online. 2009 Nov 25;65(Pt 12):o3195. doi: 10.1107/S1600536809048168 (PMC2971826; doi:10.1107/S1600536809048168)
Supplement: Supplementary file 2 [file e-65-o3195-Isup2.hkl]

# 
# h,k,l, Fc-squared, Fo-squared, sigma(Fo-squared) and status flag 
# 
data_I
_shelx_title ' B in P-1' 
_shelx_refln_list_code          4 
_shelx_F_calc_maximum      204.54 
_exptl_crystal_F_000       624.00 
_reflns_d_resolution_high  0.8255 
 
loop_ 
 _symmetry_equiv_pos_as_xyz 
 'x, y, z' 
 '-x, -y, -z' 
 
_cell_length_a     7.2845 
_cell_length_b    13.2684 
_cell_length_c    14.7069 
_cell_angle_alpha  87.351 
_cell_angle_beta   81.752 
_cell_angle_gamma  82.917 
 
_shelx_F_squared_multiplier     1.000 
 
loop_ 
 _refln_index_h 
 _refln_index_k 
 _refln_index_l 
 _refln_F_squared_calc 
 _refln_F_squared_meas 
 _refln_F_squared_sigma 
 _refln_observed_status 
   2   0   0    41838.14    37225.91   1181.01 o 
   3   0   0       34.43       26.16      1.05 o 
   4   0   0     1672.80     1680.09     13.68 o 
   5   0   0      133.78      125.81      1.98 o 
   6   0   0      566.93      603.07      7.62 o 
   7   0   0        2.23        2.41      1.05 o 
   8   0   0       24.55       23.29      2.30 o 
  -8   1   0        4.48        0.20      1.14 o 
  -7   1   0       31.53       31.93      2.23 o 
  -6   1   0      418.63      414.67      4.64 o 
  -5   1   0       10.67       10.93      0.78 o 
  -4   1   0      369.31      354.10      3.65 o 
  -3   1   0       24.40       16.00      0.54 o 
  -2   1   0       50.51       53.75      3.86 o 
  -1   1   0      144.59      141.21      2.38 o 
   1   1   0      828.66      859.49      8.57 o 
   2   1   0      256.24      240.11      3.66 o 
   3   1   0     1734.31     1706.48     17.45 o 
   4   1   0      179.41      164.29      2.12 o 
   5   1   0       14.36       19.37      0.86 o 
   6   1   0       54.11       55.48      1.54 o 
   7   1   0        1.05        0.83      0.71 o 
   8   1   0        8.46        7.07      1.49 o 
  -8   2   0        0.44       -0.60      1.03 o 
  -7   2   0       29.03       31.46      2.29 o 
  -6   2   0       18.12       21.24      1.78 o 
  -5   2   0       54.56       50.54      1.24 o 
  -4   2   0        6.40        7.43      1.03 o 
  -3   2   0      257.10      243.08      2.58 o 
  -2   2   0      122.16      121.93      1.43 o 
  -1   2   0     3989.76     3659.49     49.44 o 
   0   2   0     5295.81     5266.66     50.96 o 
   1   2   0     1639.18     1545.01     12.16 o 
   2   2   0     8753.52     9078.18    119.49 o 
   3   2   0      603.62      610.25      5.35 o 
   4   2   0       30.72       32.80      2.63 o 
   5   2   0        9.91        8.50      0.63 o 
   6   2   0       48.48       52.10      2.05 o 
   7   2   0       82.83       72.50      2.18 o 
   8   2   0       21.43       20.52      2.05 o 
  -8   3   0        0.39        1.25      1.25 o 
  -7   3   0        0.03       -1.22      1.03 o 
  -6   3   0      493.14      473.40     11.50 o 
  -5   3   0       12.90       12.05      0.94 o 
  -4   3   0      844.90      803.24      7.18 o 
  -3   3   0       85.09       73.19      1.20 o 
  -2   3   0        6.09        4.92      0.30 o 
  -1   3   0     5094.28     5110.66     39.76 o 
   0   3   0      688.46      663.23      5.48 o 
   1   3   0       86.48       73.98      1.37 o 
   2   3   0     1070.24     1028.35     10.09 o 
   3   3   0      400.34      375.96      3.59 o 
   4   3   0      336.88      339.32      4.42 o 
   5   3   0       31.14       32.14      1.04 o 
   6   3   0        5.24        7.11      0.79 o 
   7   3   0        0.47        0.91      0.70 o 
   8   3   0        0.05        1.25      0.85 o 
  -8   4   0        0.66       -1.85      1.23 o 
  -7   4   0       19.34       21.75      2.09 o 
  -6   4   0        2.87        3.06      0.86 o 
  -5   4   0      315.39      312.64      4.67 o 
  -4   4   0        1.07        1.14      0.37 o 
  -3   4   0      369.85      373.15      3.71 o 
  -2   4   0      247.17      253.01      3.36 o 
  -1   4   0     1471.67     1544.55     12.29 o 
   0   4   0    22301.75    21425.98    275.31 o 
   1   4   0     1207.67     1357.50     10.84 o 
   2   4   0     2548.23     2633.48     20.74 o 
   3   4   0      407.60      445.55      4.17 o 
   4   4   0        6.36        4.56      0.42 o 
   5   4   0       89.79       80.07      1.52 o 
   6   4   0      191.60      193.88      3.50 o 
   7   4   0       25.09       25.68      1.48 o 
   8   4   0        6.34        7.03      1.07 o 
  -7   5   0       13.46       11.59      1.76 o 
  -6   5   0      147.45      152.61      4.06 o 
  -5   5   0       12.17       12.08      1.01 o 
  -4   5   0        3.94        4.10      0.78 o 
  -3   5   0       66.90       63.58      1.19 o 
  -2   5   0        8.42       16.63      0.60 o 
  -1   5   0       95.53      109.85      1.45 o 
   0   5   0     3207.57     3277.60     25.43 o 
   1   5   0        5.72       10.20      0.97 o 
   2   5   0      216.72      211.59      2.29 o 
   3   5   0        0.13        1.73      0.30 o 
   4   5   0       11.05       11.56      0.62 o 
   5   5   0        2.62        1.91      0.47 o 
   6   5   0        1.49        2.57      0.80 o 
   7   5   0       28.93       32.53      1.55 o 
   8   5   0        0.00        0.85      1.25 o 
  -7   6   0        2.92        1.56      1.25 o 
  -6   6   0        6.23        5.01      1.18 o 
  -5   6   0        4.43        7.83      2.11 o 
  -4   6   0      191.71      207.94      5.05 o 
  -3   6   0        2.96        3.84      0.51 o 
  -2   6   0      238.41      255.97      2.90 o 
  -1   6   0       91.80       84.89      1.33 o 
   0   6   0      540.65      584.21      5.25 o 
   1   6   0      256.82      287.56      2.97 o 
   2   6   0     1598.19     1682.19     13.59 o 
   3   6   0       29.00       31.82      0.84 o 
   4   6   0      189.79      192.45      2.45 o 
   5   6   0      193.12      183.66      3.75 o 
   6   6   0      375.90      374.36      5.42 o 
   7   6   0       39.83       41.52      2.67 o 
   8   6   0        5.96        4.84      1.58 o 
  -7   7   0        1.76        2.90      1.41 o 
  -6   7   0      100.28      101.63      2.85 o 
  -5   7   0       72.37       62.12      2.07 o 
  -4   7   0      664.43      664.98      8.25 o 
  -3   7   0       66.38       65.22      4.06 o 
  -2   7   0      160.44      177.94      2.28 o 
  -1   7   0       49.71       60.55      1.18 o 
   0   7   0      168.28      194.56      2.34 o 
   1   7   0      201.02      187.92      2.27 o 
   2   7   0      892.72      872.02      7.60 o 
   3   7   0      131.28      134.45      1.91 o 
   4   7   0      193.68      191.98      2.51 o 
   5   7   0      163.58      160.96      3.06 o 
   6   7   0       17.88       13.42      1.78 o 
   7   7   0       16.47        9.67      1.60 o 
   8   7   0       17.23       16.43      2.25 o 
  -7   8   0        0.57       -0.47      1.40 o 
  -6   8   0       14.96       11.12      1.30 o 
  -5   8   0       36.01       34.21      1.73 o 
  -4   8   0        0.98       -0.29      1.41 o 
  -3   8   0       18.15       13.86      1.54 o 
  -2   8   0        1.06        1.05      0.49 o 
  -1   8   0       13.45        8.13      0.95 o 
   0   8   0      111.30      102.30      1.92 o 
   1   8   0      113.83      144.79      2.31 o 
   2   8   0       25.07       22.68      0.83 o 
   3   8   0        5.52        6.56      1.12 o 
   4   8   0       61.80       65.08      1.89 o 
   5   8   0        6.77        9.69      1.13 o 
   6   8   0       62.56       65.51      3.39 o 
   7   8   0        2.41        2.12      1.27 o 
   8   8   0       55.97       61.60      3.67 o 
  -6   9   0       35.58       40.85      2.05 o 
  -5   9   0        2.43        2.35      0.90 o 
  -4   9   0        9.78        7.47      2.18 o 
  -3   9   0       30.82       25.01      1.37 o 
  -2   9   0       49.52       43.68      5.01 o 
  -1   9   0      443.61      452.47      4.67 o 
   0   9   0      354.77      379.94      4.07 o 
   1   9   0      228.89      248.66      2.99 o 
   2   9   0        0.50       -0.69      0.46 o 
   3   9   0       11.51       17.25      1.13 o 
   4   9   0       70.06       71.56      2.07 o 
   5   9   0       33.34       40.93      2.50 o 
   6   9   0       14.58       14.73      1.87 o 
   7   9   0        0.02        2.29      1.29 o 
  -6  10   0        0.02        0.03      0.91 o 
  -5  10   0        5.35        6.43      1.13 o 
  -4  10   0       23.83       22.51      1.55 o 
  -3  10   0        1.87        3.65      0.84 o 
  -2  10   0        7.76        6.50      1.40 o 
  -1  10   0      632.34      660.33      6.44 o 
   0  10   0      639.81      623.28      6.11 o 
   1  10   0      952.27     1007.12     15.03 o 
   2  10   0      283.77      273.62      4.35 o 
   3  10   0      397.60      409.77      6.47 o 
   4  10   0        0.72        0.31      0.67 o 
   5  10   0      313.06      327.03      5.27 o 
   6  10   0        3.71        4.86      1.43 o 
   7  10   0      112.62      115.59      4.92 o 
  -5  11   0       28.46       27.73      1.80 o 
  -4  11   0      369.43      386.04     17.12 o 
  -3  11   0        3.81        4.92      0.91 o 
  -2  11   0        9.54       11.17      1.11 o 
  -1  11   0       18.51       18.33      1.25 o 
   0  11   0        0.78        1.02      0.74 o 
   1  11   0        3.64        3.47      0.82 o 
   2  11   0      224.35      220.25      4.63 o 
   3  11   0        8.97        6.65      0.90 o 
   4  11   0       12.01       13.64      1.28 o 
   5  11   0       40.79       38.74      1.87 o 
   6  11   0        7.70        9.47      1.78 o 
   7  11   0       15.37       18.54      2.41 o 
  -4  12   0        5.36        6.65      1.19 o 
  -3  12   0       28.26       37.42      1.84 o 
  -2  12   0       90.04       86.44      3.78 o 
  -1  12   0        9.22        8.92      1.60 o 
   0  12   0      314.92      295.71      4.84 o 
   1  12   0       24.37       22.86      1.48 o 
   2  12   0      511.89      507.74      7.09 o 
   3  12   0        1.55        2.12      0.83 o 
   4  12   0      324.75      342.11      5.64 o 
   5  12   0       10.23       10.78      1.25 o 
   6  12   0       65.07       69.06      3.99 o 
  -4  13   0       60.99       59.64      2.48 o 
  -3  13   0       19.92       17.11      2.16 o 
  -2  13   0       19.72       18.21      2.18 o 
  -1  13   0       37.70       39.88      2.69 o 
   0  13   0      145.14      148.02      4.98 o 
   1  13   0        2.23        4.46      0.90 o 
   2  13   0       66.56       71.96      2.34 o 
   3  13   0        7.21        9.86      1.18 o 
   4  13   0        4.20        3.76      2.02 o 
   5  13   0       70.68       68.14      3.87 o 
  -3  14   0        0.00        1.00      1.32 o 
  -2  14   0        3.97        3.48      1.40 o 
  -1  14   0        0.11       -0.18      1.14 o 
   0  14   0       11.77       12.55      1.81 o 
   1  14   0        0.15        0.98      1.31 o 
   2  14   0        0.82        1.08      0.79 o 
   3  14   0        0.06       -1.03      0.73 o 
   4  14   0       20.46       23.24      2.78 o 
   5  14   0        2.15        4.43      1.56 o 
  -2  15   0        0.09        1.12      1.31 o 
  -1  15   0       10.26       10.45      1.96 o 
   0  15   0       24.78       26.21      2.49 o 
   1  15   0       24.07       24.31      2.47 o 
   2  15   0       40.05       37.46      1.94 o 
   3  15   0        0.12       -0.39      0.84 o 
   4  15   0        0.02       -0.41      0.92 o 
   1  16   0       39.69       43.60      3.25 o 
  -3 -15   1        0.16       -0.94      0.76 o 
  -2 -15   1        3.75        3.51      1.86 o 
  -1 -15   1       16.28       17.98      2.12 o 
   0 -15   1        1.37        2.36      1.56 o 
   1 -15   1       14.40       20.73      2.32 o 
   2 -15   1       10.58       11.77      2.07 o 
  -5 -14   1       51.63       55.18      2.49 o 
  -4 -14   1       10.69       13.13      1.68 o 
  -3 -14   1        5.59        4.39      1.04 o 
  -2 -14   1       12.94       12.96      1.26 o 
  -1 -14   1        0.61       -0.75      0.66 o 
   0 -14   1        2.44        2.48      1.32 o 
   1 -14   1        4.07        8.13      1.69 o 
   2 -14   1       46.75       49.23      3.18 o 
   3 -14   1        0.42       -0.15      1.25 o 
  -5 -13   1        0.18       -0.38      0.87 o 
  -4 -13   1        1.69       -0.90      0.81 o 
  -3 -13   1        1.95        0.33      0.83 o 
  -2 -13   1       20.42       18.95      2.10 o 
  -1 -13   1       24.52       19.67      1.87 o 
   0 -13   1      105.67      114.87      2.92 o 
   1 -13   1       13.71       10.18      1.69 o 
   2 -13   1       72.80       74.88      3.76 o 
   3 -13   1        2.12        1.32      1.41 o 
   4 -13   1        6.40        4.46      1.63 o 
  -6 -12   1      173.56      184.03      6.42 o 
  -5 -12   1        0.81        0.72      1.02 o 
  -4 -12   1      330.82      334.07     13.08 o 
  -3 -12   1       23.80       24.99      1.57 o 
  -2 -12   1      960.46      946.35     11.35 o 
  -1 -12   1       12.42       13.61      1.19 o 
   0 -12   1      820.23      794.27     17.90 o 
   1 -12   1      175.26      158.78      5.00 o 
   2 -12   1        0.05       -1.52      1.02 o 
   3 -12   1       22.64       19.25      2.20 o 
   4 -12   1       14.16       14.48      2.21 o 
   5 -12   1        0.02       -0.78      0.86 o 
  -6 -11   1        2.95        3.25      1.58 o 
  -5 -11   1       14.26       19.03      1.47 o 
  -4 -11   1       34.23       34.24      1.68 o 
  -3 -11   1       18.55       16.20      1.22 o 
  -2 -11   1      192.88      188.48      3.65 o 
  -1 -11   1      316.25      304.54      4.83 o 
   0 -11   1        5.31        6.60      0.94 o 
   1 -11   1       25.45       28.36      1.48 o 
   2 -11   1      152.43      142.34      3.05 o 
   3 -11   1      131.79      125.85      3.01 o 
   4 -11   1       36.87       42.55      1.99 o 
   5 -11   1        4.82        3.62      1.00 o 
  -7 -10   1        1.29        1.56      1.47 o 
  -6 -10   1      104.56      114.78      4.63 o 
  -5 -10   1       24.03       26.69      1.58 o 
  -4 -10   1      259.43      256.45      4.42 o 
  -3 -10   1      223.59      235.23      4.06 o 
  -2 -10   1       88.69       68.50      2.05 o 
  -1 -10   1      227.55      214.48      3.70 o 
   0 -10   1      163.52      148.99      2.94 o 
   1 -10   1        0.94        1.91      1.12 o 
   2 -10   1       81.74       84.31      2.25 o 
   3 -10   1        4.66        6.63      1.59 o 
   4 -10   1       11.42        9.03      1.09 o 
   5 -10   1       26.24       23.42      1.62 o 
   6 -10   1       25.19       27.25      1.84 o 
  -7  -9   1       72.28       84.95      4.10 o 
  -6  -9   1        4.88        4.32      1.36 o 
  -5  -9   1        4.27        6.60      0.93 o 
  -4  -9   1       39.72       39.43      1.63 o 
  -3  -9   1       17.02       22.11      1.22 o 
  -2  -9   1      115.17      101.98      2.35 o 
  -1  -9   1        5.80       13.69      0.94 o 
   0  -9   1      386.07      397.27      4.19 o 
   1  -9   1        2.24        4.32      1.14 o 
   2  -9   1       18.97       17.35      0.86 o 
   3  -9   1       25.16       24.17      1.37 o 
   4  -9   1      109.32      114.82      4.55 o 
   5  -9   1       40.08       40.59      3.65 o 
   6  -9   1        3.20        1.73      0.96 o 
  -7  -8   1       32.11       32.04      2.63 o 
  -6  -8   1      119.86      125.95      4.56 o 
  -5  -8   1      220.25      207.36      9.13 o 
  -4  -8   1      348.18      349.98      5.07 o 
  -3  -8   1       53.96       49.33      1.58 o 
  -2  -8   1     1154.37     1155.82      9.86 o 
  -1  -8   1       71.89       70.27      1.30 o 
   0  -8   1     2545.52     2544.74     20.32 o 
   1  -8   1        0.15        1.27      1.10 o 
   2  -8   1        0.24        0.14      0.46 o 
   3  -8   1      141.26      147.61      2.92 o 
   4  -8   1        6.56        8.56      0.95 o 
   5  -8   1        7.89        7.42      0.97 o 
   6  -8   1        3.83        5.20      1.10 o 
   7  -8   1        1.91        1.03      1.45 o 
  -8  -7   1       36.21       33.82      2.85 o 
  -7  -7   1       39.98       38.87      2.76 o 
  -6  -7   1       60.21       56.63      3.07 o 
  -5  -7   1       49.06       44.26      1.66 o 
  -4  -7   1       41.85       42.53      1.51 o 
  -3  -7   1      103.80      106.17      1.63 o 
  -2  -7   1      412.34      412.11      4.05 o 
  -1  -7   1       19.65       18.13      0.65 o 
   0  -7   1        1.90        0.96      0.35 o 
   1  -7   1      790.26      866.18      7.59 o 
   2  -7   1       24.84       27.51      0.87 o 
   3  -7   1      234.99      241.64      5.46 o 
   4  -7   1      165.94      156.26      3.96 o 
   5  -7   1       15.39       18.34      1.26 o 
   6  -7   1      214.95      227.91      4.35 o 
   7  -7   1        0.03       -0.24      1.31 o 
  -8  -6   1       79.15       78.64      3.87 o 
  -7  -6   1        0.38        1.00      1.05 o 
  -6  -6   1        0.28        0.97      0.73 o 
  -5  -6   1      198.80      192.64      2.63 o 
  -4  -6   1      179.69      180.82      2.36 o 
  -3  -6   1        8.77        6.79      0.44 o 
  -2  -6   1        2.34        5.26      0.46 o 
  -1  -6   1      288.09      275.31      3.38 o 
   0  -6   1       14.96       18.82      1.69 o 
   1  -6   1      129.07       97.60      1.47 o 
   2  -6   1      569.69      635.10      5.79 o 
   3  -6   1       28.11       30.61      1.24 o 
   4  -6   1      520.77      552.89      8.40 o 
   5  -6   1        9.36       13.61      1.09 o 
   6  -6   1      242.45      263.75      4.60 o 
   7  -6   1       52.24       45.52      2.98 o 
  -8  -5   1       52.87       56.64      3.34 o 
  -7  -5   1        0.06       -0.18      0.85 o 
  -6  -5   1      821.50      770.45      7.94 o 
  -5  -5   1       18.43       18.43      1.03 o 
  -4  -5   1      435.05      418.48      4.21 o 
  -3  -5   1      102.90       93.44      1.41 o 
  -2  -5   1      389.38      364.36      3.88 o 
  -1  -5   1        2.46        0.86      0.20 o 
   0  -5   1      237.76      239.04      2.45 o 
   1  -5   1        0.30        0.15      0.23 o 
   2  -5   1      849.07      761.41      6.63 o 
   3  -5   1       51.05       45.60      1.04 o 
   4  -5   1      216.53      228.77      2.83 o 
   5  -5   1       97.18       98.49      2.39 o 
   6  -5   1       62.52       62.35      2.14 o 
   7  -5   1        2.31        1.69      1.25 o 
  -8  -4   1        9.95        5.51      1.45 o 
  -7  -4   1        1.86        0.99      0.65 o 
  -6  -4   1      229.49      223.88      3.98 o 
  -5  -4   1     1012.62      975.66      8.66 o 
  -4  -4   1        0.42        0.95      0.53 o 
  -3  -4   1     1024.47      985.89      8.28 o 
  -2  -4   1       50.44       35.78      0.70 o 
  -1  -4   1      237.76      270.53      3.34 o 
   0  -4   1    18681.23    18091.71    238.02 o 
   1  -4   1     1071.18     1069.31      8.73 o 
   2  -4   1      304.71      324.62      4.00 o 
   3  -4   1      490.03      503.91      4.73 o 
   4  -4   1       44.62       51.89      1.18 o 
   5  -4   1       19.54       20.90      1.22 o 
   6  -4   1      318.42      340.52      5.19 o 
   7  -4   1        1.84        3.32      1.27 o 
   8  -4   1       36.20       38.88      2.79 o 
  -8  -3   1        2.62       -1.12      0.98 o 
  -7  -3   1       44.71       53.96      1.90 o 
  -6  -3   1      116.56      108.19      2.18 o 
  -5  -3   1       54.08       62.34      1.87 o 
  -4  -3   1       42.53       34.01      2.09 o 
  -3  -3   1       45.79       48.80      3.22 o 
  -2  -3   1      751.26      707.37      5.94 o 
  -1  -3   1      859.76      888.96      8.93 o 
   0  -3   1      158.48      177.02      2.58 o 
   1  -3   1     3223.06     3286.41     25.67 o 
   2  -3   1       50.72       49.62      1.12 o 
   3  -3   1      486.82      421.96      4.04 o 
   4  -3   1      238.09      222.37      2.67 o 
   5  -3   1       13.07       13.02      0.76 o 
   6  -3   1      324.06      328.40      4.98 o 
   7  -3   1       22.53       22.84      2.12 o 
   8  -3   1        0.05        0.62      1.14 o 
  -8  -2   1        5.33        4.41      1.40 o 
  -7  -2   1       32.62       35.10      1.61 o 
  -6  -2   1       79.58       77.84      3.36 o 
  -5  -2   1      504.50      498.05      5.00 o 
  -4  -2   1     2080.48     2122.53     17.03 o 
  -3  -2   1        9.46        9.95      0.62 o 
  -2  -2   1     5614.80     5440.37     42.44 o 
  -1  -2   1      393.59      391.70      4.18 o 
   0  -2   1     4131.60     3968.06     96.81 o 
   1  -2   1     2832.30     2885.76     34.10 o 
   2  -2   1      564.85      566.62      6.64 o 
   3  -2   1        1.76        1.38      0.25 o 
   4  -2   1      148.71      156.58      2.21 o 
   5  -2   1       33.88       33.24      1.02 o 
   6  -2   1      100.63      119.69      2.66 o 
   7  -2   1        3.47        1.69      1.09 o 
   8  -2   1        0.31        1.54      1.32 o 
  -8  -1   1       95.37       81.02      3.56 o 
  -7  -1   1        5.77        7.04      1.38 o 
  -6  -1   1     2341.67     2296.11     18.91 o 
  -5  -1   1       52.97       47.08      1.25 o 
  -4  -1   1     2663.46     2608.40     20.68 o 
  -3  -1   1      152.20      154.64      1.86 o 
  -2  -1   1       53.31       50.47      0.92 o 
  -1  -1   1       32.81       39.78      0.75 o 
   1  -1   1      805.63      887.11      8.71 o 
   2  -1   1     1252.40     1256.33     10.03 o 
   3  -1   1       20.40       17.32      0.56 o 
   4  -1   1      518.24      523.09      4.94 o 
   5  -1   1       93.65       79.99      1.52 o 
   6  -1   1        7.53        8.76      0.97 o 
   7  -1   1       59.63       49.15      2.74 o 
   8  -1   1        2.61        4.37      1.36 o 
  -8   0   1        3.55        3.95      1.45 o 
  -7   0   1        0.03       -0.92      0.92 o 
  -6   0   1      109.30       91.22      1.92 o 
  -5   0   1      188.83      191.76      2.59 o 
  -4   0   1     2452.51     2524.75     20.05 o 
  -3   0   1      118.96      133.45      1.68 o 
  -2   0   1    30967.43    27977.03    545.91 o 
  -1   0   1      692.47      741.28      9.21 o 
   1   0   1      296.06      282.24      3.02 o 
   2   0   1      670.70      680.91      5.65 o 
   3   0   1       19.35       16.89      0.55 o 
   4   0   1       24.44       34.35      3.86 o 
   5   0   1      205.65      212.38      3.62 o 
   6   0   1      260.74      272.61      4.35 o 
   7   0   1        8.07        8.39      2.03 o 
   8   0   1       30.05       32.53      2.56 o 
  -8   1   1       71.36       86.46      3.81 o 
  -7   1   1       38.43       36.96      2.40 o 
  -6   1   1       51.89       54.64      2.59 o 
  -5   1   1      167.61      166.49      2.37 o 
  -4   1   1     1726.28     1766.16     14.39 o 
  -3   1   1      312.01      297.56      2.99 o 
  -2   1   1     2880.05     2732.57     26.34 o 
  -1   1   1       24.84       16.35      1.14 o 
   1   1   1     2401.83     2432.32     23.74 o 
   2   1   1     4069.40     4008.93     31.33 o 
   3   1   1        0.42        3.71      0.57 o 
   4   1   1     1839.70     1845.93     14.88 o 
   5   1   1       30.71       22.96      0.86 o 
   6   1   1      118.15       96.70      2.44 o 
   7   1   1       47.27       42.76      1.97 o 
   8   1   1        0.06        0.51      1.11 o 
  -8   2   1       13.22       14.20      1.94 o 
  -7   2   1        2.63        5.13      1.38 o 
  -6   2   1        0.00       -0.53      0.63 o 
  -5   2   1      226.65      230.54      3.71 o 
  -4   2   1       33.59       45.83      1.08 o 
  -3   2   1      400.99      429.19      4.03 o 
  -2   2   1     3594.32     3626.36     45.72 o 
  -1   2   1     5253.19     4896.94    242.65 o 
   0   2   1     5882.26     5875.32     56.51 o 
   1   2   1    20054.33    18686.45    212.89 o 
   2   2   1      549.27      526.28      4.78 o 
   3   2   1      817.45      867.31      7.26 o 
   4   2   1        1.96       -0.02      0.46 o 
   5   2   1      603.21      612.16      7.48 o 
   6   2   1       47.56       45.90      2.25 o 
   7   2   1       85.78       92.21      2.53 o 
   8   2   1        7.89        8.74      1.13 o 
  -8   3   1        0.47        1.89      1.36 o 
  -7   3   1       13.08       13.82      1.76 o 
  -6   3   1       95.98       96.27      2.50 o 
  -5   3   1       67.86       64.95      1.89 o 
  -4   3   1      761.19      770.92      6.93 o 
  -3   3   1      423.05      419.44      3.99 o 
  -2   3   1      194.80      181.27      1.94 o 
  -1   3   1        6.91       10.52      0.50 o 
   0   3   1     1446.50     1515.73     11.95 o 
   1   3   1     1415.50     1417.82     11.22 o 
   2   3   1     1956.69     1924.35     15.13 o 
   3   3   1      106.52      100.26      1.37 o 
   4   3   1        2.29        1.67      0.53 o 
   5   3   1      166.68      155.33      2.14 o 
   6   3   1       43.21       39.99      1.86 o 
   7   3   1       73.28       68.91      2.18 o 
   8   3   1        1.74        3.46      0.94 o 
  -8   4   1       25.60       21.37      2.32 o 
  -7   4   1       16.39       13.51      1.80 o 
  -6   4   1       12.57       11.44      1.13 o 
  -5   4   1        0.05        0.71      0.61 o 
  -4   4   1        3.80        5.33      2.08 o 
  -3   4   1      107.40      112.63      2.98 o 
  -2   4   1        0.18        0.31      0.33 o 
  -1   4   1     1449.71     1477.59     11.82 o 
   0   4   1     1331.94     1271.25     10.20 o 
   1   4   1     2368.97     2353.04     27.87 o 
   2   4   1     1390.23     1404.18     11.28 o 
   3   4   1       22.85       11.62      0.52 o 
   4   4   1       41.57       37.16      0.93 o 
   5   4   1       41.01       42.83      1.22 o 
   6   4   1      156.44      174.00      3.31 o 
   7   4   1        0.22        0.98      0.69 o 
   8   4   1       59.53       69.83      2.88 o 
  -7   5   1        4.38        7.36      1.63 o 
  -6   5   1       12.05       14.21      1.20 o 
  -5   5   1      223.16      213.93      3.80 o 
  -4   5   1      360.49      368.27      5.14 o 
  -3   5   1      143.74      130.43      1.78 o 
  -2   5   1      542.51      523.52      6.14 o 
  -1   5   1       53.30       51.26      0.91 o 
   0   5   1     3547.62     3664.65     28.44 o 
   1   5   1      255.46      230.28      2.43 o 
   2   5   1       59.88       45.26      0.88 o 
   3   5   1      112.57       84.67      1.34 o 
   4   5   1      334.36      332.43      3.51 o 
   5   5   1        8.19        6.35      0.57 o 
   6   5   1        4.53        2.50      0.75 o 
   7   5   1        2.62        0.63      0.71 o 
   8   5   1        0.37        1.30      0.81 o 
  -7   6   1       33.45       45.38      2.06 o 
  -6   6   1       47.14       43.28      1.88 o 
  -5   6   1        7.48        8.34      0.93 o 
  -4   6   1        8.88       10.80      0.96 o 
  -3   6   1        9.60        9.05      0.80 o 
  -2   6   1      495.91      471.24      4.47 o 
  -1   6   1      213.33      210.15      2.38 o 
   0   6   1       28.53       29.04      0.78 o 
   1   6   1      932.74      960.26      8.12 o 
   2   6   1      219.86      216.93      2.45 o 
   3   6   1       28.29       33.25      1.63 o 
   4   6   1       99.94      116.13      1.79 o 
   5   6   1        1.07        1.06      0.44 o 
   6   6   1       74.93       68.38      2.59 o 
   7   6   1       14.66       17.59      1.26 o 
   8   6   1       18.19       20.41      2.30 o 
  -7   7   1       13.17       10.61      2.63 o 
  -6   7   1        6.79        7.06      1.04 o 
  -5   7   1        6.90        6.76      1.06 o 
  -4   7   1       11.03        8.59      0.95 o 
  -3   7   1      160.32      146.14      2.89 o 
  -2   7   1       46.90       52.33      1.08 o 
  -1   7   1       89.57       97.57      1.52 o 
   0   7   1       99.66      101.65      1.57 o 
   1   7   1      162.49      139.46      2.06 o 
   2   7   1     1259.84     1239.44     10.42 o 
   3   7   1        7.24       10.55      0.59 o 
   4   7   1       53.60       54.45      1.25 o 
   5   7   1        0.05       -0.02      0.98 o 
   6   7   1      117.48      102.63      4.03 o 
   7   7   1        0.94        2.12      1.22 o 
   8   7   1        2.66        3.41      1.49 o 
  -6   8   1       24.04       20.92      1.55 o 
  -5   8   1       47.20       54.52      2.45 o 
  -4   8   1       44.07       43.52      1.83 o 
  -3   8   1       77.23       72.26      2.05 o 
  -2   8   1      263.42      253.03      3.94 o 
  -1   8   1       68.86       84.65      1.51 o 
   0   8   1     1874.43     1934.19     15.75 o 
   1   8   1      229.81      274.68      3.14 o 
   2   8   1      668.53      691.74      6.40 o 
   3   8   1        6.90       14.31      0.72 o 
   4   8   1        2.84        2.15      0.46 o 
   5   8   1       93.57      108.66      2.54 o 
   6   8   1        2.44        1.38      1.14 o 
   7   8   1        1.16        1.03      1.09 o 
   8   8   1        5.00        3.34      1.69 o 
  -6   9   1        9.44       11.96      1.34 o 
  -5   9   1       92.38       99.34      3.85 o 
  -4   9   1        0.02       -0.62      0.69 o 
  -3   9   1       90.08       90.10      2.42 o 
  -2   9   1        0.75        0.15      0.57 o 
  -1   9   1        0.71        2.42      0.46 o 
   0   9   1      130.41      146.10      2.91 o 
   1   9   1      124.41      129.81      2.01 o 
   2   9   1      138.47      127.86      2.01 o 
   3   9   1      584.42      586.39      5.79 o 
   4   9   1        0.08        3.19      2.58 o 
   5   9   1      176.05      165.22      6.21 o 
   6   9   1        3.00        6.35      1.54 o 
   7   9   1        0.01        1.94      1.31 o 
  -6  10   1        4.68        1.75      1.03 o 
  -5  10   1        1.54        0.03      0.88 o 
  -4  10   1      124.32      133.96      3.26 o 
  -3  10   1      126.10      142.95      3.20 o 
  -2  10   1      493.28      501.02      8.64 o 
  -1  10   1      488.87      507.65      6.63 o 
   0  10   1      169.40      177.56      2.55 o 
   1  10   1      294.97      300.09      3.56 o 
   2  10   1      110.09      117.42      2.63 o 
   3  10   1       41.01       40.37      1.93 o 
   4  10   1      218.83      212.95      3.85 o 
   5  10   1       69.03       69.33      3.41 o 
   6  10   1       23.39       19.85      2.27 o 
   7  10   1       56.97       55.03      3.43 o 
  -5  11   1       31.59       32.26      1.90 o 
  -4  11   1        4.62        6.09      1.15 o 
  -3  11   1       59.74       62.39      2.23 o 
  -2  11   1        3.38        1.76      0.99 o 
  -1  11   1       17.31       18.35      1.25 o 
   0  11   1      137.00      143.33      2.34 o 
   1  11   1       40.95       31.45      1.50 o 
   2  11   1      226.75      232.40      4.05 o 
   3  11   1      307.95      301.01      4.85 o 
   4  11   1        0.13        0.19      0.68 o 
   5  11   1      103.98      109.10      4.40 o 
   6  11   1        0.00        1.65      1.31 o 
   7  11   1        0.00       -1.69      1.12 o 
  -4  12   1       12.46       13.00      1.39 o 
  -3  12   1        0.06       -0.25      0.78 o 
  -2  12   1      384.87      395.15      6.06 o 
  -1  12   1      153.65      149.50      4.85 o 
   0  12   1     1237.26     1248.36     20.03 o 
   1  12   1        3.38        1.73      0.82 o 
   2  12   1      527.46      539.19      7.32 o 
   3  12   1        1.94        3.49      1.60 o 
   4  12   1      417.48      448.42      6.67 o 
   5  12   1       96.12      102.74      4.43 o 
   6  12   1      260.87      257.40      7.60 o 
  -4  13   1        8.89        9.11      1.31 o 
  -3  13   1        3.26        2.69      0.96 o 
  -2  13   1        3.91        3.45      1.47 o 
  -1  13   1        3.80        3.74      1.43 o 
   0  13   1        0.99        2.59      1.22 o 
   1  13   1        7.65        9.58      1.08 o 
   2  13   1       30.03       29.75      1.69 o 
   3  13   1        0.33       -0.59      0.70 o 
   4  13   1       16.47       12.40      1.28 o 
   5  13   1        0.01        1.70      1.36 o 
   6  13   1        1.45        3.25      1.52 o 
  -3  14   1        0.00        0.38      1.40 o 
  -2  14   1        0.00        0.22      1.22 o 
  -1  14   1        1.50        1.65      1.27 o 
   0  14   1        8.05        7.11      1.58 o 
   1  14   1       26.45       26.91      2.32 o 
   2  14   1       22.33       23.14      1.62 o 
   3  14   1       12.33       11.50      1.29 o 
   4  14   1        0.01       -1.06      1.29 o 
   5  14   1        0.50       -0.27      1.32 o 
  -2  15   1        2.83        2.34      1.56 o 
  -1  15   1       34.55       34.02      2.81 o 
   0  15   1        2.57        3.90      1.49 o 
   1  15   1        6.14       11.77      1.94 o 
   2  15   1       17.51       20.37      2.18 o 
   3  15   1        1.81        0.45      0.88 o 
   4  15   1        1.62        0.01      0.87 o 
   1  16   1       11.64       14.57      2.07 o 
  -3 -15   2        8.27        8.71      1.22 o 
  -2 -15   2       13.61       20.22      1.62 o 
  -1 -15   2        0.57        0.99      0.83 o 
   0 -15   2        0.05        0.36      1.25 o 
   1 -15   2       14.75       17.12      2.21 o 
  -4 -14   2       38.21       39.17      2.11 o 
  -3 -14   2        0.66       -0.81      0.72 o 
  -2 -14   2        0.43       -0.90      0.68 o 
  -1 -14   2        3.52        4.03      1.22 o 
   0 -14   2       12.56       20.48      2.16 o 
   1 -14   2       23.91       26.07      2.54 o 
   2 -14   2        3.80        4.59      1.69 o 
   3 -14   2        0.07        0.18      1.32 o 
  -5 -13   2       18.04       19.67      1.60 o 
  -4 -13   2        5.09        3.64      1.31 o 
  -3 -13   2        1.87       -1.14      1.60 o 
  -2 -13   2        7.55        9.24      1.15 o 
  -1 -13   2      116.88      121.27      3.10 o 
   0 -13   2       12.55       13.40      1.23 o 
   1 -13   2       50.86       52.45      3.05 o 
   2 -13   2       64.51       56.87      3.25 o 
   3 -13   2        0.35        0.96      1.29 o 
   4 -13   2       12.68       13.91      2.05 o 
  -6 -12   2       93.21       98.75      4.67 o 
  -5 -12   2        8.21        9.13      1.25 o 
  -4 -12   2      192.83      203.67      4.20 o 
  -3 -12   2        1.92        2.04      0.87 o 
  -2 -12   2      195.93      186.61      3.81 o 
  -1 -12   2        6.99        5.17      0.94 o 
   0 -12   2       84.43       82.31      2.46 o 
   1 -12   2        1.83        2.88      0.81 o 
   2 -12   2       79.64       84.55      3.76 o 
   3 -12   2        8.88        6.38      1.51 o 
   4 -12   2       17.40       13.35      1.90 o 
  -6 -11   2        1.86        1.02      1.29 o 
  -5 -11   2        0.69        2.25      0.95 o 
  -4 -11   2        4.31        5.31      0.98 o 
  -3 -11   2      139.43      144.48      3.25 o 
  -2 -11   2        4.46        4.17      0.83 o 
  -1 -11   2        4.33        5.27      0.85 o 
   0 -11   2        0.31        0.54      0.64 o 
   1 -11   2     1080.58     1102.26     12.51 o 
   2 -11   2      216.75      186.11      5.37 o 
   3 -11   2       66.25       66.19      2.18 o 
   4 -11   2      102.97       94.00      4.26 o 
   5 -11   2       13.63       13.16      1.31 o 
  -7 -10   2       25.78       29.73      2.72 o 
  -6 -10   2        0.93        0.62      0.81 o 
  -5 -10   2      220.94      211.66      4.58 o 
  -4 -10   2        9.24       10.74      1.11 o 
  -3 -10   2      173.93      176.55      3.46 o 
  -2 -10   2      208.60      218.71      3.86 o 
  -1 -10   2      267.35      273.29      4.53 o 
   0 -10   2       14.07       13.94      1.76 o 
   1 -10   2      144.58      135.39      2.85 o 
   2 -10   2        3.85        4.59      0.63 o 
   3 -10   2       17.09       17.34      1.22 o 
   4 -10   2        5.07        8.13      1.02 o 
   5 -10   2        3.19        3.00      0.99 o 
   6 -10   2       31.50       30.32      1.91 o 
  -7  -9   2        1.95        3.66      1.40 o 
  -6  -9   2       56.44       51.69      2.00 o 
  -5  -9   2        0.04        0.39      0.70 o 
  -4  -9   2        0.18       -0.49      1.08 o 
  -3  -9   2      380.70      397.68      8.27 o 
  -2  -9   2        8.05        9.68      1.76 o 
  -1  -9   2      893.81      882.09     10.08 o 
   0  -9   2       27.08       22.80      1.28 o 
   1  -9   2        0.56        0.78      0.41 o 
   2  -9   2        4.00        7.12      0.62 o 
   3  -9   2       61.11       57.55      1.87 o 
   4  -9   2        0.36       -0.82      0.54 o 
   5  -9   2        1.24        1.78      0.88 o 
   6  -9   2        0.31        0.05      1.27 o 
  -7  -8   2       37.43       34.44      2.69 o 
  -6  -8   2        8.95       10.37      1.06 o 
  -5  -8   2      175.62      168.79      3.38 o 
  -4  -8   2        0.04        0.77      2.65 o 
  -3  -8   2       63.76       58.22      1.76 o 
  -2  -8   2       14.94       15.56      1.52 o 
  -1  -8   2       68.37       71.55      1.83 o 
   0  -8   2     2711.06     2928.58     23.19 o 
   1  -8   2        3.29        8.83      0.60 o 
   2  -8   2      276.89      304.61      4.25 o 
   3  -8   2       33.07       29.22      2.51 o 
   4  -8   2        0.14       -0.41      0.58 o 
   5  -8   2       14.70       14.93      1.24 o 
   6  -8   2       31.82       35.49      2.67 o 
   7  -8   2        0.87        1.02      1.43 o 
  -8  -7   2       40.78       39.88      2.94 o 
  -7  -7   2        9.17       12.72      1.74 o 
  -6  -7   2        3.68        5.07      0.85 o 
  -5  -7   2        4.56        5.98      0.92 o 
  -4  -7   2       30.06       29.71      1.35 o 
  -3  -7   2       22.09       21.93      1.11 o 
  -2  -7   2        2.54       11.34      0.79 o 
  -1  -7   2        2.25        1.16      0.27 o 
   0  -7   2      293.82      316.65      3.29 o 
   1  -7   2     2771.23     2815.61     22.28 o 
   2  -7   2      119.30      115.38      2.77 o 
   3  -7   2       18.96       23.15      1.15 o 
   4  -7   2        2.29        2.95      0.66 o 
   5  -7   2        0.28        0.24      1.40 o 
   6  -7   2        2.12        1.81      1.25 o 
   7  -7   2       17.33       16.69      2.23 o 
  -8  -6   2       30.58       24.51      2.43 o 
  -7  -6   2       11.55       16.65      1.94 o 
  -6  -6   2        9.26        6.00      0.85 o 
  -5  -6   2      213.22      209.68      7.25 o 
  -4  -6   2       99.12       84.91      1.50 o 
  -3  -6   2       16.86       18.46      0.65 o 
  -2  -6   2      167.63      180.14      2.87 o 
  -1  -6   2      153.73      145.31      1.72 o 
   0  -6   2     2311.46     2597.47     20.44 o 
   1  -6   2     2051.61     1916.15     15.39 o 
   2  -6   2     2302.78     2442.03     19.44 o 
   3  -6   2        1.09        1.08      0.47 o 
   4  -6   2      399.68      391.61      4.23 o 
   5  -6   2        0.08       -0.12      0.76 o 
   6  -6   2        5.03        3.19      1.31 o 
   7  -6   2        0.39       -1.71      1.14 o 
  -8  -5   2       21.90       24.60      2.38 o 
  -7  -5   2        7.44        5.84      1.40 o 
  -6  -5   2      144.18      141.26      2.93 o 
  -5  -5   2        9.19       11.05      0.89 o 
  -4  -5   2      228.20      222.29      2.66 o 
  -3  -5   2      173.96      167.41      2.04 o 
  -2  -5   2       77.99       74.79      1.54 o 
  -1  -5   2      843.79      912.62      9.57 o 
   0  -5   2      254.69      257.13      3.32 o 
   1  -5   2      576.42      619.41      5.79 o 
   2  -5   2        3.36        3.39      0.38 o 
   3  -5   2       55.61       69.76      1.67 o 
   4  -5   2      125.31      137.97      2.74 o 
   5  -5   2      159.16      151.36      4.36 o 
   6  -5   2        3.52        5.91      1.47 o 
   7  -5   2      139.82      136.99      4.87 o 
  -7  -4   2       58.69       59.68      2.96 o 
  -6  -4   2        2.47        2.47      0.57 o 
  -5  -4   2       28.06       32.66      1.17 o 
  -4  -4   2      295.21      264.71      2.98 o 
  -3  -4   2       77.38       76.72      1.24 o 
  -2  -4   2       90.86       90.51      1.78 o 
  -1  -4   2     2299.49     2214.47     30.60 o 
   0  -4   2     4137.17     4006.15     55.55 o 
   1  -4   2       44.19       38.16      0.76 o 
   2  -4   2        5.57        9.89      0.51 o 
   3  -4   2       97.44      101.28      3.36 o 
   4  -4   2      265.93      263.80      3.07 o 
   5  -4   2       96.81      103.99      1.86 o 
   6  -4   2        0.63        1.52      1.12 o 
   7  -4   2        0.10        0.51      1.09 o 
   8  -4   2        0.08       -0.25      1.25 o 
  -8  -3   2       65.58       79.63      3.45 o 
  -7  -3   2        0.49        0.99      0.83 o 
  -6  -3   2        3.69        3.26      0.62 o 
  -5  -3   2      776.63      736.80      8.51 o 
  -4  -3   2       28.86       32.92      3.54 o 
  -3  -3   2      383.26      371.06      3.62 o 
  -2  -3   2      293.51      280.04      2.72 o 
  -1  -3   2        0.01       -0.38      0.26 o 
   0  -3   2     3693.73     3732.18     37.38 o 
   1  -3   2      926.29      966.88      7.88 o 
   2  -3   2      103.89       95.39      5.61 o 
   3  -3   2      144.12      122.26      2.16 o 
   4  -3   2        0.72        1.76      0.38 o 
   5  -3   2       33.99       36.09      1.08 o 
   6  -3   2        4.67        4.59      1.34 o 
   7  -3   2       61.79       61.88      3.12 o 
   8  -3   2        2.76        4.46      1.52 o 
  -8  -2   2       19.71       16.38      1.90 o 
  -7  -2   2        1.10       -0.73      0.89 o 
  -6  -2   2      197.65      194.91      3.30 o 
  -5  -2   2      477.37      465.78      4.82 o 
  -4  -2   2      384.31      451.55      4.46 o 
  -3  -2   2      196.91      205.06      2.30 o 
  -2  -2   2     2206.34     2377.69     18.55 o 
  -1  -2   2        1.07        1.29      0.67 o 
   0  -2   2      102.33      103.34      1.44 o 
   1  -2   2    19400.69    19276.33    522.00 o 
   2  -2   2     3478.49     3514.62     33.09 o 
   3  -2   2      126.87      130.89      1.69 o 
   4  -2   2       20.68       11.86      0.59 o 
   5  -2   2        1.06        0.80      0.39 o 
   6  -2   2       45.66       54.20      3.60 o 
   7  -2   2       13.01       20.97      2.01 o 
   8  -2   2        9.63       10.12      1.74 o 
  -8  -1   2      134.07      133.65      4.65 o 
  -7  -1   2       12.89       19.57      1.83 o 
  -6  -1   2       67.71       72.23      1.71 o 
  -5  -1   2       33.02       33.67      1.14 o 
  -4  -1   2      723.27      708.47      6.41 o 
  -3  -1   2       60.60       51.87      1.00 o 
  -2  -1   2     2675.69     2669.76     23.54 o 
  -1  -1   2      107.24      116.78      1.50 o 
   0  -1   2     1522.98     1534.01     14.76 o 
   1  -1   2        0.68        0.92      0.24 o 
   2  -1   2        2.10        7.06      0.34 o 
   3  -1   2        0.04        0.21      0.34 o 
   4  -1   2       39.58       32.30      0.85 o 
   5  -1   2      272.42      257.70      3.06 o 
   6  -1   2        3.77        3.57      0.96 o 
   7  -1   2      107.62      109.83      4.05 o 
   8  -1   2       15.43       10.74      1.72 o 
  -8   0   2       64.43       65.74      3.39 o 
  -7   0   2        5.08        4.56      0.87 o 
  -6   0   2      107.11      104.59      2.54 o 
  -5   0   2      585.64      602.59      5.87 o 
  -4   0   2     4687.57     4855.54     37.59 o 
  -3   0   2     1673.31     1743.37     15.91 o 
  -2   0   2    16478.15    16571.80    249.62 o 
  -1   0   2        0.12        0.69      0.29 o 
   0   0   2     3918.30     4073.42    159.04 o 
   1   0   2      147.57      161.76      2.79 o 
   2   0   2      410.70      410.14      4.54 o 
   3   0   2     1113.60     1163.71     10.45 o 
   4   0   2      510.69      522.11      4.86 o 
   5   0   2      154.51      173.83      9.16 o 
   6   0   2        0.05       -0.47      0.60 o 
   7   0   2       68.48       78.69      2.34 o 
   8   0   2        2.10        1.60      1.34 o 
  -8   1   2       14.25       10.05      1.87 o 
  -7   1   2        7.16        5.34      0.90 o 
  -6   1   2      178.57      166.47      3.26 o 
  -5   1   2     1002.14      970.61      8.68 o 
  -4   1   2      149.29      159.12      2.13 o 
  -3   1   2     1566.91     1536.48     14.92 o 
  -2   1   2     5933.58     5747.81     65.55 o 
  -1   1   2        1.67       -0.12      0.15 o 
   0   1   2     2354.43     2383.05     23.26 o 
   1   1   2      276.47      282.59      4.49 o 
   2   1   2     1309.29     1273.62     32.58 o 
   3   1   2        1.16        2.74      0.28 o 
   4   1   2        5.28       11.28      0.54 o 
   5   1   2       21.72       18.14      0.77 o 
   6   1   2        0.02       -0.93      1.41 o 
   7   1   2       28.47       30.74      2.03 o 
   8   1   2       17.03       23.82      2.16 o 
  -8   2   2       11.50        9.92      1.87 o 
  -7   2   2       31.51       38.59      1.79 o 
  -6   2   2        0.52        0.31      1.38 o 
  -5   2   2        1.39        3.81      0.73 o 
  -4   2   2      170.85      162.97      2.54 o 
  -3   2   2      432.98      439.03      4.13 o 
  -2   2   2     1286.69     1302.72     13.00 o 
  -1   2   2        6.27        6.76      0.43 o 
   0   2   2     1849.53     1860.56     17.77 o 
   1   2   2    12598.09    13273.77    103.91 o 
   2   2   2       94.05       81.97      1.18 o 
   3   2   2      336.44      363.85      4.31 o 
   4   2   2      590.24      586.90      5.32 o 
   5   2   2        4.30        3.72      0.44 o 
   6   2   2      115.19      126.15      4.22 o 
   7   2   2      181.03      188.13      3.70 o 
   8   2   2        2.57        2.40      0.87 o 
  -8   3   2        0.00       -1.65      1.20 o 
  -7   3   2       28.38       35.18      1.74 o 
  -6   3   2        0.35        0.67      1.37 o 
  -5   3   2       32.31       28.79      1.40 o 
  -4   3   2      377.47      390.09      5.19 o 
  -3   3   2      903.66      949.07      9.42 o 
  -2   3   2       96.56       81.85      1.59 o 
  -1   3   2     1907.74     1889.75     18.31 o 
   0   3   2      323.83      330.89      3.03 o 
   1   3   2      547.72      522.40      4.49 o 
   2   3   2     2900.03     2940.15     23.14 o 
   3   3   2      271.55      269.41      2.72 o 
   4   3   2       15.15        8.73      1.08 o 
   5   3   2       50.65       46.70      1.52 o 
   6   3   2       40.31       35.74      2.67 o 
   7   3   2       18.13       13.44      2.31 o 
   8   3   2        4.27        1.86      0.91 o 
  -7   4   2        7.92        5.74      1.01 o 
  -6   4   2       46.20       45.87      1.82 o 
  -5   4   2      236.93      233.48      3.96 o 
  -4   4   2       98.42       91.61      3.00 o 
  -3   4   2      290.53      287.20      2.99 o 
  -2   4   2      132.42      143.73      2.37 o 
  -1   4   2       56.41       60.55      1.34 o 
   0   4   2      899.76      831.25      6.91 o 
   1   4   2     1083.83     1009.89      8.27 o 
   2   4   2        3.86       14.21      0.81 o 
   3   4   2     1187.20     1268.07     10.40 o 
   4   4   2       87.92       99.90      1.52 o 
   5   4   2      102.75      109.93      2.39 o 
   6   4   2        8.86       12.53      1.88 o 
   7   4   2        0.07       -0.79      0.62 o 
   8   4   2        5.91        8.52      1.31 o 
  -7   5   2       10.88       13.26      1.32 o 
  -6   5   2       27.15       26.33      2.09 o 
  -5   5   2      194.85      185.88      3.57 o 
  -4   5   2       23.82       21.16      1.76 o 
  -3   5   2     1077.16     1040.39     11.29 o 
  -2   5   2      645.84      629.62     13.36 o 
  -1   5   2       43.89       40.43      0.78 o 
   0   5   2       54.92       41.37      0.83 o 
   1   5   2       44.14       25.48      0.85 o 
   2   5   2      768.86      786.54      6.76 o 
   3   5   2     1130.70     1048.73     10.97 o 
   4   5   2        0.92        2.78      0.55 o 
   5   5   2      180.95      172.19      4.04 o 
   6   5   2       28.30       24.11      1.32 o 
   7   5   2        9.82        9.90      2.17 o 
   8   5   2        8.16       11.08      1.22 o 
  -7   6   2        5.83        8.13      1.17 o 
  -6   6   2       24.18       22.96      1.48 o 
  -5   6   2        4.15        5.58      0.90 o 
  -4   6   2       68.68       82.74      2.45 o 
  -3   6   2        5.78        6.85      0.75 o 
  -2   6   2        6.22        4.73      0.59 o 
  -1   6   2       31.13       36.64      0.81 o 
   0   6   2        6.73        5.84      0.48 o 
   1   6   2     1078.16     1120.32      9.35 o 
   2   6   2      886.99      920.13      7.88 o 
   3   6   2     1476.75     1583.15     12.99 o 
   4   6   2     1246.98     1336.02     11.28 o 
   5   6   2      102.22      114.93      2.49 o 
   6   6   2      203.59      217.72      3.87 o 
   7   6   2       19.92       26.90      1.49 o 
   8   6   2       29.73       27.81      2.50 o 
  -7   7   2        0.00       -0.29      0.85 o 
  -6   7   2       93.76      109.22      3.02 o 
  -5   7   2        1.92        2.07      0.82 o 
  -4   7   2      232.47      250.92      8.77 o 
  -3   7   2      197.46      178.81      3.29 o 
  -2   7   2       12.69       10.75      0.80 o 
  -1   7   2       12.88       15.63      0.78 o 
   0   7   2        8.57        4.68      0.42 o 
   1   7   2       23.00       16.26      0.80 o 
   2   7   2     1185.00     1207.10     10.19 o 
   3   7   2      170.49      179.65      2.34 o 
   4   7   2      144.42      134.48      2.04 o 
   5   7   2       68.87       68.87      1.94 o 
   6   7   2       18.30       18.35      1.26 o 
   7   7   2        1.43        2.07      1.18 o 
   8   7   2        0.00        0.53      1.32 o 
  -6   8   2        4.69        5.15      1.06 o 
  -5   8   2        0.82       -0.26      0.70 o 
  -4   8   2      142.34      137.87      3.10 o 
  -3   8   2      322.54      353.94      5.25 o 
  -2   8   2       80.82       78.00      2.05 o 
  -1   8   2      890.70      968.96      8.50 o 
   0   8   2       34.36       32.79      1.28 o 
   1   8   2       74.10       78.66      1.82 o 
   2   8   2       46.09       38.81      1.07 o 
   3   8   2      305.97      340.01      3.75 o 
   4   8   2      111.29      123.99      2.01 o 
   5   8   2      116.83      107.47      4.96 o 
   6   8   2      207.89      215.07      6.09 o 
   7   8   2        0.77        0.65      1.12 o 
   8   8   2       11.91       13.68      2.19 o 
  -6   9   2        0.29       -0.93      0.90 o 
  -5   9   2        0.01       -0.20      0.82 o 
  -4   9   2       19.97       24.56      1.54 o 
  -3   9   2      180.96      179.06      3.58 o 
  -2   9   2       81.45       85.25      2.24 o 
  -1   9   2       68.32       65.68      1.87 o 
   0   9   2        7.67        9.56      0.63 o 
   1   9   2      108.97      137.65      2.29 o 
   2   9   2       18.47       20.53      0.94 o 
   3   9   2       11.24        7.64      0.77 o 
   4   9   2       30.63       32.08      1.10 o 
   5   9   2        8.51       10.34      1.56 o 
   6   9   2       61.80       55.73      3.23 o 
   7   9   2        0.96        2.67      1.38 o 
  -5  10   2       17.45       22.69      1.67 o 
  -4  10   2       99.28       93.78      2.76 o 
  -3  10   2      229.67      240.90      4.37 o 
  -2  10   2      340.77      328.00      5.10 o 
  -1  10   2      738.72      781.99     15.89 o 
   0  10   2      247.97      230.48      3.02 o 
   1  10   2      518.46      556.22      5.62 o 
   2  10   2      403.73      415.69      4.55 o 
   3  10   2      215.61      230.52      3.92 o 
   4  10   2       53.62       55.08      1.89 o 
   5  10   2      123.84      123.47      4.60 o 
   6  10   2       17.44       15.38      2.12 o 
   7  10   2       40.75       41.86      3.07 o 
  -5  11   2       23.88       26.65      2.12 o 
  -4  11   2       12.85       15.49      1.49 o 
  -3  11   2       27.45       22.11      2.22 o 
  -2  11   2        0.09       -0.35      0.70 o 
  -1  11   2       89.13      101.18      2.55 o 
   0  11   2       58.65       62.44      1.95 o 
   1  11   2      400.79      403.10      4.55 o 
   2  11   2      249.91      261.02      4.32 o 
   3  11   2      233.04      239.83      4.18 o 
   4  11   2       15.37       16.85      1.26 o 
   5  11   2        0.01        1.03      1.11 o 
   6  11   2       43.57       36.37      2.87 o 
   7  11   2        5.06        6.26      1.80 o 
  -4  12   2      100.33      109.69      3.26 o 
  -3  12   2        1.05        0.75      1.10 o 
  -2  12   2      418.83      411.43      6.50 o 
  -1  12   2        0.08        0.92      0.78 o 
   0  12   2      257.42      260.62      6.55 o 
   1  12   2        4.54        6.46      0.97 o 
   2  12   2      412.61      406.78      5.97 o 
   3  12   2        2.06        2.47      0.83 o 
   4  12   2      139.02      135.49      3.23 o 
   5  12   2       24.99       26.76      2.45 o 
   6  12   2        0.53        1.80      1.47 o 
  -4  13   2       25.57       32.46      2.03 o 
  -3  13   2       53.14       57.13      2.72 o 
  -2  13   2        0.85        1.61      0.83 o 
  -1  13   2        2.24        2.47      1.22 o 
   0  13   2       11.70        9.80      1.65 o 
   1  13   2       72.96       74.40      3.41 o 
   2  13   2      156.79      152.74      3.39 o 
   3  13   2       78.29       72.22      2.41 o 
   4  13   2       28.30       31.10      1.74 o 
   5  13   2        1.24        1.78      1.43 o 
   6  13   2       38.55       42.17      3.23 o 
  -3  14   2       25.75       24.06      2.61 o 
  -2  14   2       11.01       10.88      1.85 o 
  -1  14   2        1.23       -0.44      1.12 o 
   0  14   2       48.46       48.27      3.05 o 
   1  14   2        5.76        3.57      1.25 o 
   2  14   2        0.82        0.43      1.74 o 
   3  14   2        1.39        2.12      0.87 o 
   4  14   2       17.89       16.27      1.44 o 
   5  14   2        1.74        2.70      1.52 o 
  -1  15   2        4.90        4.75      1.51 o 
   0  15   2        0.57        2.10      1.34 o 
   1  15   2       75.51       75.01      3.72 o 
   2  15   2       55.73       72.78      3.68 o 
   3  15   2       39.47       44.93      3.91 o 
   4  15   2        5.57       11.92      1.89 o 
   1  16   2       65.18       74.42      3.99 o 
  -3 -15   3        3.69        4.06      1.08 o 
  -2 -15   3        2.17        1.88      0.93 o 
  -1 -15   3        5.33        7.07      1.18 o 
   0 -15   3       11.11       11.55      2.01 o 
   1 -15   3      117.15      109.64      4.70 o 
  -4 -14   3        3.30        0.81      1.00 o 
  -3 -14   3        5.14        4.49      2.00 o 
  -2 -14   3        4.48        7.50      1.35 o 
  -1 -14   3        0.00        0.17      0.80 o 
   0 -14   3       53.20       57.59      2.24 o 
   1 -14   3       26.04       30.37      2.72 o 
   2 -14   3        0.65        1.67      1.45 o 
   3 -14   3        2.05        6.47      1.85 o 
  -5 -13   3        1.40        1.40      0.96 o 
  -4 -13   3       20.61       24.89      1.97 o 
  -3 -13   3        0.01        0.19      0.82 o 
  -2 -13   3        0.44        0.55      0.76 o 
  -1 -13   3        6.33        7.51      1.08 o 
   0 -13   3       64.93       59.10      2.20 o 
   1 -13   3       11.29        6.33      1.63 o 
   2 -13   3       11.50        9.40      1.81 o 
   3 -13   3        0.27        0.65      1.27 o 
   4 -13   3        4.90        5.10      1.65 o 
  -6 -12   3      135.16      152.19      3.83 o 
  -5 -12   3      254.50      257.18      5.03 o 
  -4 -12   3      454.56      465.50     15.69 o 
  -3 -12   3      164.69      159.48      3.61 o 
  -2 -12   3       71.90       68.92      2.29 o 
  -1 -12   3       11.31       12.59      3.27 o 
   0 -12   3        0.29        0.60      1.05 o 
   1 -12   3        3.37        2.41      0.82 o 
   2 -12   3       48.44       37.51      2.58 o 
   3 -12   3       12.83       16.40      2.01 o 
   4 -12   3       17.29       12.37      1.83 o 
  -6 -11   3       41.15       46.32      3.25 o 
  -5 -11   3        2.26        1.79      0.95 o 
  -4 -11   3       21.70       22.76      1.57 o 
  -3 -11   3       11.15       10.72      1.12 o 
  -2 -11   3       15.36       15.25      2.00 o 
  -1 -11   3      352.35      326.29      5.15 o 
   0 -11   3       80.45       67.50      2.15 o 
   1 -11   3        4.03        4.70      0.91 o 
   2 -11   3       67.53       67.86      2.14 o 
   3 -11   3       27.98       25.04      2.27 o 
   4 -11   3       15.60       15.61      2.43 o 
   5 -11   3       27.99       27.83      1.80 o 
  -7 -10   3        0.06        4.15      1.61 o 
  -6 -10   3       11.77       12.40      1.27 o 
  -5 -10   3        2.08        2.33      0.90 o 
  -4 -10   3      117.77      114.21      2.86 o 
  -3 -10   3      223.88      221.89      4.05 o 
  -2 -10   3       25.87       24.04      1.37 o 
  -1 -10   3        0.29       -0.03      0.74 o 
   0 -10   3        3.27        2.28      0.71 o 
   1 -10   3      483.58      442.33      6.12 o 
   2 -10   3      210.53      205.59      3.71 o 
   3 -10   3        0.07        0.01      1.07 o 
   4 -10   3       14.41       13.67      1.41 o 
   5 -10   3        0.38       -0.04      0.76 o 
   6 -10   3        2.27       -0.18      1.47 o 
  -7  -9   3        2.49        4.04      1.51 o 
  -6  -9   3       51.46       48.84      3.40 o 
  -5  -9   3       60.84       68.40      2.25 o 
  -4  -9   3       25.59       29.38      2.70 o 
  -3  -9   3       50.43       52.90      1.83 o 
  -2  -9   3       25.90       25.34      1.33 o 
  -1  -9   3      138.32      145.40      2.89 o 
   0  -9   3       25.44       28.59      1.34 o 
   1  -9   3      230.57      235.79      3.85 o 
   2  -9   3        9.24        9.15      0.70 o 
   3  -9   3        4.58        4.05      0.62 o 
   4  -9   3        1.29        1.38      0.68 o 
   5  -9   3      107.30      105.39      2.83 o 
   6  -9   3       86.46       96.44      4.27 o 
  -7  -8   3        0.00       -0.33      1.11 o 
  -6  -8   3        0.08       -0.45      0.64 o 
  -5  -8   3      206.89      204.77      3.83 o 
  -4  -8   3       16.16       11.89      1.72 o 
  -3  -8   3      212.43      192.34      3.43 o 
  -2  -8   3      373.17      398.98      5.45 o 
  -1  -8   3       32.56       38.28      1.38 o 
   0  -8   3       31.88       43.63      1.70 o 
   1  -8   3       73.76       76.75      2.66 o 
   2  -8   3       23.83       24.23      0.91 o 
   3  -8   3        0.89       -0.02      0.58 o 
   4  -8   3        0.15       -0.35      0.56 o 
   5  -8   3       24.15       24.02      1.44 o 
   6  -8   3       10.14        7.76      1.71 o 
   7  -8   3        0.01       -0.18      1.32 o 
  -7  -7   3        0.10        0.04      1.05 o 
  -6  -7   3       63.85       63.51      3.00 o 
  -5  -7   3      506.67      504.03      6.79 o 
  -4  -7   3      272.21      259.71      4.15 o 
  -3  -7   3      327.91      322.06      4.62 o 
  -2  -7   3      531.55      483.43      6.09 o 
  -1  -7   3       82.53       86.13      1.93 o 
   0  -7   3        2.06        1.94      0.34 o 
   1  -7   3      141.86      145.95      2.02 o 
   2  -7   3        1.77        1.01      0.86 o 
   3  -7   3        4.64        3.01      0.64 o 
   4  -7   3       52.72       54.09      2.32 o 
   5  -7   3        0.29       -0.07      0.63 o 
   6  -7   3        0.99        0.71      1.16 o 
   7  -7   3       54.31       58.82      3.38 o 
  -8  -6   3       14.05       12.73      1.92 o 
  -7  -6   3       34.47       32.81      2.56 o 
  -6  -6   3       21.93       19.38      2.52 o 
  -5  -6   3      671.12      664.01      8.20 o 
  -4  -6   3      128.67      105.33      4.53 o 
  -3  -6   3       32.14       38.22      1.64 o 
  -2  -6   3      696.51      813.93      9.04 o 
  -1  -6   3      347.92      371.42      4.76 o 
   0  -6   3     3300.77     3616.92     28.14 o 
   1  -6   3     8671.85     9029.10    155.40 o 
   2  -6   3      578.27      665.29      6.08 o 
   3  -6   3      510.79      578.08      6.86 o 
   4  -6   3      202.93      204.29      2.73 o 
   5  -6   3        0.08        0.64      0.63 o 
   6  -6   3       28.13       31.24      2.36 o 
   7  -6   3        6.31        8.11      1.74 o 
  -7  -5   3       42.22       44.75      2.81 o 
  -6  -5   3       33.52       33.99      1.47 o 
  -5  -5   3        8.73       10.76      0.97 o 
  -4  -5   3       22.47       17.32      0.98 o 
  -3  -5   3      181.22      169.98      2.74 o 
  -2  -5   3        6.48        2.86      0.45 o 
  -1  -5   3      459.35      383.28      4.71 o 
   0  -5   3        4.05        2.41      0.24 o 
   1  -5   3      716.58      655.65      5.77 o 
   2  -5   3      487.14      474.74      4.52 o 
   3  -5   3       30.48       26.13      1.39 o 
   4  -5   3        1.75        2.34      0.45 o 
   5  -5   3       16.47       16.14      0.90 o 
   6  -5   3       40.47       36.80      2.47 o 
   7  -5   3        7.39        7.58      1.60 o 
  -7  -4   3       11.30       13.62      1.69 o 
  -6  -4   3       48.05       48.25      1.37 o 
  -5  -4   3      206.40      193.91      2.65 o 
  -4  -4   3       20.50       18.56      0.88 o 
  -3  -4   3      966.10      907.87      7.78 o 
  -2  -4   3        9.75       10.95      0.42 o 
  -1  -4   3      198.50      194.81      2.73 o 
   0  -4   3       80.50       81.05      1.06 o 
   1  -4   3     1758.35     1743.09     13.87 o 
   2  -4   3      465.53      496.03      4.57 o 
   3  -4   3     1632.09     1595.87     15.95 o 
   4  -4   3      200.74      200.37      2.56 o 
   5  -4   3        1.62        3.54      0.52 o 
   6  -4   3       31.06       42.49      2.63 o 
   7  -4   3       14.17       20.17      2.09 o 
   8  -4   3        2.89        0.40      1.20 o 
  -7  -3   3        1.24        1.79      0.59 o 
  -6  -3   3        1.42        1.41      0.52 o 
  -5  -3   3     1528.08     1511.96     12.83 o 
  -4  -3   3      234.21      238.01      2.81 o 
  -3  -3   3     3243.20     3135.45     24.54 o 
  -2  -3   3     1096.13     1027.28      9.74 o 
  -1  -3   3      214.91      161.66      2.30 o 
   0  -3   3     1356.21     1304.41     16.72 o 
   1  -3   3      450.20      372.99      3.99 o 
   2  -3   3      196.10      173.48      2.40 o 
   3  -3   3        9.78        9.00      0.50 o 
   4  -3   3       12.85       10.12      0.57 o 
   5  -3   3        7.67        8.86      0.62 o 
   6  -3   3        0.02       -0.62      0.61 o 
   7  -3   3        0.02        0.98      1.11 o 
   8  -3   3       42.76       53.46      3.18 o 
  -8  -2   3        0.60        1.49      1.20 o 
  -7  -2   3       45.49       45.62      1.79 o 
  -6  -2   3      126.16      118.69      2.15 o 
  -5  -2   3      358.86      343.66      4.00 o 
  -4  -2   3     1474.37     1464.24     12.19 o 
  -3  -2   3      639.61      645.43      6.54 o 
  -2  -2   3      179.70      204.53      2.17 o 
  -1  -2   3     2445.74     2461.83     24.64 o 
   0  -2   3     2972.39     2894.30     27.41 o 
   1  -2   3    26200.55    25698.41    529.65 o 
   2  -2   3        0.59        0.61      0.66 o 
   3  -2   3     2743.85     2849.58     22.29 o 
   4  -2   3       27.44       35.32      0.91 o 
   5  -2   3       84.66       96.93      1.71 o 
   6  -2   3       75.65       89.97      2.34 o 
   7  -2   3      122.92      139.16      4.63 o 
   8  -2   3       12.53       13.33      1.92 o 
  -8  -1   3       31.83       33.40      2.58 o 
  -7  -1   3       35.28       40.89      1.75 o 
  -6  -1   3      184.37      188.66      3.45 o 
  -5  -1   3       31.66       29.24      1.10 o 
  -4  -1   3      505.70      482.20      4.75 o 
  -3  -1   3     1928.59     2026.91     16.17 o 
  -2  -1   3     1139.19     1175.02      9.55 o 
  -1  -1   3     2048.21     2093.63     16.35 o 
   0  -1   3       64.65       80.23      0.94 o 
   1  -1   3       12.30        5.90      0.34 o 
   2  -1   3     1048.61      984.07      8.04 o 
   3  -1   3        4.55        4.52      0.35 o 
   4  -1   3       13.91       10.93      0.76 o 
   5  -1   3      136.10      144.37      2.78 o 
   6  -1   3       16.67       17.21      1.20 o 
   7  -1   3       25.32       23.44      1.44 o 
   8  -1   3        6.78       10.94      1.85 o 
  -8   0   3        5.41        2.67      1.32 o 
  -7   0   3       82.06       78.04      4.05 o 
  -6   0   3      438.71      429.63      6.01 o 
  -5   0   3      175.83      172.67      2.46 o 
  -4   0   3     2931.96     3083.53     28.33 o 
  -3   0   3       72.13       89.83      1.42 o 
  -2   0   3     4034.66     4260.53     33.01 o 
  -1   0   3      512.38      515.97      4.40 o 
   0   0   3     1219.96     1219.27      9.65 o 
   1   0   3        0.97        1.81      0.36 o 
   2   0   3     1793.36     1700.08     23.59 o 
   3   0   3     3231.20     3325.02     31.62 o 
   4   0   3       54.20       55.80      1.05 o 
   5   0   3      120.95      108.50      2.34 o 
   6   0   3       66.92       88.28      2.30 o 
   7   0   3       58.49       53.90      1.97 o 
   8   0   3       52.05       60.34      3.18 o 
  -8   1   3       48.02       60.41      3.39 o 
  -7   1   3        9.67       12.14      1.17 o 
  -6   1   3        0.46        0.36      0.65 o 
  -5   1   3      589.08      575.29      7.17 o 
  -4   1   3      881.13      883.67      7.80 o 
  -3   1   3     4711.03     4842.58     42.67 o 
  -2   1   3      716.78      708.58      8.03 o 
  -1   1   3       70.48       70.17      1.16 o 
   0   1   3     1045.41     1079.24     10.54 o 
   1   1   3      927.12      842.10      8.46 o 
   2   1   3     1370.39     1347.55     13.36 o 
   3   1   3     2382.25     2443.31     33.80 o 
   4   1   3       84.18       98.22      1.95 o 
   5   1   3        3.49        2.61      0.60 o 
   6   1   3       15.22       10.55      0.97 o 
   7   1   3      100.97       95.05      2.58 o 
   8   1   3        5.42        9.30      1.13 o 
  -8   2   3        4.19        3.79      1.65 o 
  -7   2   3       79.91       74.18      2.37 o 
  -6   2   3        1.61        0.44      0.70 o 
  -5   2   3      166.96      158.68      6.08 o 
  -4   2   3       85.92      102.14      2.06 o 
  -3   2   3      258.40      260.48      4.19 o 
  -2   2   3        1.04        1.81      0.43 o 
  -1   2   3       28.45       36.72      0.92 o 
   0   2   3      498.46      534.15      4.52 o 
   1   2   3     1396.45     1447.25     11.46 o 
   2   2   3     2355.21     2418.31     32.81 o 
   3   2   3     2136.80     2142.93     16.97 o 
   4   2   3      317.23      288.90      2.98 o 
   5   2   3        8.41        9.32      0.80 o 
   6   2   3       11.80       21.47      2.66 o 
   7   2   3       24.63       19.12      1.33 o 
   8   2   3        0.41        0.34      0.77 o 
  -8   3   3        0.57       -1.00      1.22 o 
  -7   3   3        0.08        1.55      0.81 o 
  -6   3   3        0.84        1.39      0.75 o 
  -5   3   3        6.12        3.81      0.77 o 
  -4   3   3      185.87      168.43      3.01 o 
  -3   3   3      785.54      823.36      7.14 o 
  -2   3   3      113.98      104.88      3.02 o 
  -1   3   3      167.72      152.17      3.23 o 
   0   3   3        1.89        3.83      0.53 o 
   1   3   3       37.56       17.26      0.48 o 
   2   3   3     1249.62     1169.91      9.48 o 
   3   3   3      715.95      709.66      6.11 o 
   4   3   3       41.62       21.75      0.65 o 
   5   3   3      296.80      279.63      4.21 o 
   6   3   3      106.88       90.96      3.05 o 
   7   3   3       24.24       35.77      4.30 o 
   8   3   3       37.46       46.37      2.01 o 
  -7   4   3       69.76       64.39      2.33 o 
  -6   4   3      138.37      159.49      3.43 o 
  -5   4   3        7.26        9.75      1.32 o 
  -4   4   3        9.15       10.05      0.87 o 
  -3   4   3      680.27      697.98      8.02 o 
  -2   4   3       47.18       48.37      1.31 o 
  -1   4   3     1991.20     1917.51     18.80 o 
   0   4   3     5081.47     5074.74     57.16 o 
   1   4   3        5.27        6.18      0.35 o 
   2   4   3      547.45      565.41      4.99 o 
   3   4   3      881.46      865.51      7.38 o 
   4   4   3       92.67       95.75      1.76 o 
   5   4   3       53.76       54.49      1.69 o 
   6   4   3      118.39      124.99      2.77 o 
   7   4   3        7.23        8.98      1.03 o 
   8   4   3       33.61       38.31      1.92 o 
  -7   5   3        6.09        5.98      1.07 o 
  -6   5   3       19.79       18.24      1.32 o 
  -5   5   3       35.10       34.99      2.99 o 
  -4   5   3       14.98       13.31      1.03 o 
  -3   5   3     1746.99     1734.35     17.77 o 
  -2   5   3       38.71       36.99      1.23 o 
  -1   5   3      157.12      160.29      2.57 o 
   0   5   3      218.13      263.12      2.70 o 
   1   5   3        4.02        4.94      0.35 o 
   2   5   3        2.80        8.16      0.44 o 
   3   5   3      771.64      761.44      6.70 o 
   4   5   3       16.08       13.96      0.65 o 
   5   5   3       24.86       30.32      1.31 o 
   6   5   3       66.64       52.16      1.78 o 
   7   5   3       45.16       39.44      1.73 o 
   8   5   3       13.67       19.10      1.44 o 
  -7   6   3        7.13        4.35      1.08 o 
  -6   6   3        9.30        9.58      1.14 o 
  -5   6   3        0.27        2.21      0.76 o 
  -4   6   3        0.21        0.70      0.67 o 
  -3   6   3       51.56       48.85      2.87 o 
  -2   6   3        1.40        0.71      1.23 o 
  -1   6   3        2.16        1.56      0.30 o 
   0   6   3       34.66       44.11      0.96 o 
   1   6   3        0.19        3.43      0.47 o 
   2   6   3     2410.06     2684.13     21.21 o 
   3   6   3        0.27        5.26      1.31 o 
   4   6   3      853.07      922.22      8.15 o 
   5   6   3        0.06        2.30      2.25 o 
   6   6   3       32.63       31.76      1.55 o 
   7   6   3        0.75        0.64      0.72 o 
   8   6   3       16.64       21.97      1.56 o 
  -7   7   3        7.29        4.34      1.37 o 
  -6   7   3        0.91        0.88      0.87 o 
  -5   7   3        5.51        2.49      0.79 o 
  -4   7   3       89.01       91.19      2.46 o 
  -3   7   3      192.33      200.93      3.57 o 
  -2   7   3      595.84      625.98     13.23 o 
  -1   7   3        7.51       14.51      0.69 o 
   0   7   3      412.29      446.47      6.79 o 
   1   7   3      282.59      291.10      3.19 o 
   2   7   3      336.61      292.65      3.23 o 
   3   7   3      155.01      145.72      2.80 o 
   4   7   3       56.68       49.17      1.20 o 
   5   7   3       28.56       29.94      1.39 o 
   6   7   3      131.61      121.19      2.85 o 
   7   7   3        2.39        2.95      0.92 o 
   8   7   3       51.00       54.73      3.48 o 
  -6   8   3       23.71       28.16      1.73 o 
  -5   8   3       79.07       70.71      2.41 o 
  -4   8   3       13.33       11.95      1.12 o 
  -3   8   3        2.63        1.58      0.81 o 
  -2   8   3       78.55       73.49      2.01 o 
  -1   8   3       83.63       73.81      1.95 o 
   0   8   3      871.18      839.61      7.54 o 
   1   8   3      155.32      161.57      2.23 o 
   2   8   3       92.93       95.91      1.68 o 
   3   8   3        0.00        1.01      0.40 o 
   4   8   3       80.80       79.49      1.60 o 
   5   8   3       64.03       62.56      1.93 o 
   6   8   3        3.83        2.31      0.77 o 
   7   8   3        0.85        0.13      1.12 o 
   8   8   3        9.99       13.30      2.14 o 
  -6   9   3        4.84        6.09      1.32 o 
  -5   9   3       13.85       15.04      1.37 o 
  -4   9   3        8.19        7.73      1.12 o 
  -3   9   3       90.64       86.37      2.44 o 
  -2   9   3      112.12      113.31      2.67 o 
  -1   9   3        7.06        3.91      0.70 o 
   0   9   3       10.79       12.84      0.74 o 
   1   9   3      244.58      238.78      2.99 o 
   2   9   3       35.20       36.26      1.10 o 
   3   9   3      245.72      261.26      3.26 o 
   4   9   3        0.02       -0.21      0.41 o 
   5   9   3       29.11       25.68      1.39 o 
   6   9   3       72.67       63.03      3.34 o 
   7   9   3        1.34        0.62      1.31 o 
  -5  10   3      123.63      133.84      6.78 o 
  -4  10   3      303.94      289.72      5.18 o 
  -3  10   3      689.55      704.04      9.12 o 
  -2  10   3      555.13      546.98      7.34 o 
  -1  10   3       88.67       98.32      2.47 o 
   0  10   3      996.35      987.75     11.74 o 
   1  10   3        5.25        5.45      1.24 o 
   2  10   3      113.51      102.89      1.93 o 
   3  10   3       85.48       92.32      1.85 o 
   4  10   3       90.82       89.98      2.91 o 
   5  10   3       22.93       17.07      1.94 o 
   6  10   3       37.71       38.40      2.83 o 
   7  10   3        0.02        0.78      1.25 o 
  -5  11   3        0.10       -0.13      0.95 o 
  -4  11   3       23.08       29.14      1.85 o 
  -3  11   3       26.66       25.95      1.62 o 
  -2  11   3       36.37       41.29      1.78 o 
  -1  11   3       34.14       35.24      2.51 o 
   0  11   3        2.91        2.53      0.74 o 
   1  11   3       36.96       39.83      1.71 o 
   2  11   3      143.63      145.32      3.43 o 
   3  11   3       11.99       12.60      1.09 o 
   4  11   3       47.11       49.14      2.44 o 
   5  11   3       58.02       60.91      3.30 o 
   6  11   3        5.92        3.95      1.65 o 
   7  11   3       19.90       32.93      2.90 o 
  -4  12   3      267.11      251.63      5.05 o 
  -3  12   3       21.41       29.36      1.84 o 
  -2  12   3      449.30      435.85      6.60 o 
  -1  12   3       17.25       14.46      1.25 o 
   0  12   3      654.67      643.54      8.27 o 
   1  12   3       31.87       22.06      2.00 o 
   2  12   3      294.49      321.85      5.08 o 
   3  12   3       80.79       72.06      2.25 o 
   4  12   3       13.32       15.85      1.94 o 
   5  12   3       16.65       20.84      2.27 o 
   6  12   3       10.69       14.53      2.12 o 
  -3  13   3        2.19        1.99      1.49 o 
  -2  13   3       13.93       13.84      1.27 o 
  -1  13   3        2.88        1.87      0.80 o 
   0  13   3       72.00       64.66      3.32 o 
   1  13   3        0.04        0.00      1.14 o 
   2  13   3        1.43        0.86      0.73 o 
   3  13   3       23.12       24.22      1.58 o 
   4  13   3        1.29        2.92      1.31 o 
   5  13   3        8.23       10.54      1.81 o 
   6  13   3        1.15        2.38      1.49 o 
  -3  14   3        2.71        2.55      1.09 o 
  -2  14   3        0.10        0.94      1.23 o 
  -1  14   3       23.14       25.56      2.45 o 
   0  14   3       13.28       17.12      2.14 o 
   1  14   3        3.94        5.37      1.49 o 
   2  14   3       10.57       15.11      1.85 o 
   3  14   3        2.06        1.52      1.02 o 
   4  14   3        3.01        1.03      1.23 o 
   5  14   3        2.48        2.25      1.51 o 
  -1  15   3        5.42        6.37      1.69 o 
   0  15   3        8.71        9.78      1.92 o 
   1  15   3       17.38       20.30      2.29 o 
   2  15   3       23.43       24.73      2.45 o 
   3  15   3       36.59       43.35      2.09 o 
   4  15   3        0.02        0.83      1.20 o 
  -2 -15   4        2.68        2.65      1.01 o 
  -1 -15   4       11.13        7.76      1.23 o 
   0 -15   4        0.64        0.41      0.87 o 
   1 -15   4       15.09       16.78      2.34 o 
  -4 -14   4       10.63       12.43      1.41 o 
  -3 -14   4        6.96        5.06      1.14 o 
  -2 -14   4        9.31        8.83      2.10 o 
  -1 -14   4       31.93       23.21      1.62 o 
   0 -14   4        4.44        5.52      1.04 o 
   1 -14   4      108.59       87.72      4.18 o 
   2 -14   4       34.87       29.16      2.63 o 
  -5 -13   4        2.00        2.97      1.08 o 
  -4 -13   4       32.86       28.75      1.81 o 
  -3 -13   4       38.61       36.66      1.90 o 
  -2 -13   4       13.52       10.73      1.22 o 
  -1 -13   4       59.32       55.91      2.18 o 
   0 -13   4        3.60        0.93      0.77 o 
   1 -13   4        4.64        3.95      0.95 o 
   2 -13   4       79.28       77.61      3.81 o 
   3 -13   4       23.47       22.93      2.47 o 
   4 -13   4        6.54        4.57      1.65 o 
  -5 -12   4        1.24        2.30      1.03 o 
  -4 -12   4        6.84        5.54      1.14 o 
  -3 -12   4       54.29       53.10      2.82 o 
  -2 -12   4       16.85       16.35      2.53 o 
  -1 -12   4       23.11       23.78      1.47 o 
   0 -12   4      200.92      191.01      3.89 o 
   1 -12   4       59.79       54.69      2.07 o 
   2 -12   4       73.37       73.94      3.58 o 
   3 -12   4       15.74       10.21      1.74 o 
   4 -12   4       17.42       19.03      2.19 o 
  -6 -11   4        1.18        2.28      1.03 o 
  -5 -11   4      231.18      245.56      4.79 o 
  -4 -11   4       42.38       39.85      1.94 o 
  -3 -11   4        2.89        4.04      0.90 o 
  -2 -11   4        3.62        6.38      0.93 o 
  -1 -11   4       89.54       84.49      2.41 o 
   0 -11   4       83.96       89.52      2.50 o 
   1 -11   4       93.16       90.28      2.87 o 
   2 -11   4       31.95       30.23      1.55 o 
   3 -11   4        0.00        0.58      1.07 o 
   4 -11   4       92.44       97.36      4.03 o 
   5 -11   4        1.61        1.93      1.12 o 
  -6 -10   4        8.55       10.44      1.25 o 
  -5 -10   4      497.49      495.92      7.25 o 
  -4 -10   4      130.47      138.13      3.62 o 
  -3 -10   4      160.64      157.92      3.36 o 
  -2 -10   4      112.33      112.36      2.72 o 
  -1 -10   4       57.41       58.36      1.93 o 
   0 -10   4      219.60      213.35      6.39 o 
   1 -10   4      950.33      969.83     15.71 o 
   2 -10   4      240.22      231.18      4.05 o 
   3 -10   4       50.37       62.22      3.17 o 
   4 -10   4        0.05       -0.12      0.87 o 
   5 -10   4       36.99       33.09      2.12 o 
   6 -10   4        2.60        5.31      1.69 o 
  -7  -9   4       32.66       35.23      2.79 o 
  -6  -9   4       37.26       32.79      3.05 o 
  -5  -9   4       82.85       86.73      2.85 o 
  -4  -9   4        4.44        3.15      0.96 o 
  -3  -9   4       31.16       34.93      1.55 o 
  -2  -9   4      129.77      119.60      2.70 o 
  -1  -9   4        9.89        9.33      0.90 o 
   0  -9   4       25.08       17.13      1.17 o 
   1  -9   4       40.47       38.40      1.55 o 
   2  -9   4      188.56      183.21      3.19 o 
   3  -9   4       78.13       80.62      1.75 o 
   4  -9   4      118.51      125.32      5.19 o 
   5  -9   4        2.02        0.74      0.77 o 
   6  -9   4       96.20      102.77      4.30 o 
  -7  -8   4        6.08        6.96      1.61 o 
  -6  -8   4        1.91        0.90      0.72 o 
  -5  -8   4        0.72        0.96      0.72 o 
  -4  -8   4      200.53      198.79      3.68 o 
  -3  -8   4      159.54      154.00      3.05 o 
  -2  -8   4       55.55       72.37      1.97 o 
  -1  -8   4        1.95        1.67      0.53 o 
   0  -8   4       23.64       30.19      1.88 o 
   1  -8   4      134.79      130.77      1.94 o 
   2  -8   4        2.19        2.27      0.46 o 
   3  -8   4      219.67      223.73      3.95 o 
   4  -8   4       18.98       18.52      1.24 o 
   5  -8   4        8.38        7.14      0.99 o 
   6  -8   4       14.46       12.32      1.92 o 
  -7  -7   4        0.43        0.44      0.74 o 
  -6  -7   4       61.13       59.86      2.05 o 
  -5  -7   4      505.65      502.79      6.86 o 
  -4  -7   4       38.15       35.83      1.57 o 
  -3  -7   4      524.87      517.05      6.64 o 
  -2  -7   4        4.14        4.99      0.69 o 
  -1  -7   4       30.08       36.11      1.79 o 
   0  -7   4        4.15        2.02      0.51 o 
   1  -7   4      291.43      294.89      3.24 o 
   2  -7   4       46.39       47.52      2.06 o 
   3  -7   4      183.49      169.38      2.97 o 
   4  -7   4       39.67       46.84      1.67 o 
   5  -7   4       58.07       66.80      2.18 o 
   6  -7   4       14.35       13.26      1.78 o 
   7  -7   4        8.41       11.35      2.01 o 
  -7  -6   4        1.47        1.04      0.78 o 
  -6  -6   4        2.21        0.79      0.66 o 
  -5  -6   4       36.64       30.34      2.20 o 
  -4  -6   4     1182.23     1174.83     12.85 o 
  -3  -6   4       85.92       90.42      2.15 o 
  -2  -6   4     2548.15     2573.19     25.38 o 
  -1  -6   4      409.22      430.33      5.40 o 
   0  -6   4      759.88      865.09      7.42 o 
   1  -6   4      694.45      621.54      5.68 o 
   2  -6   4     1359.44     1424.68     11.87 o 
   3  -6   4       20.07       19.23      1.06 o 
   4  -6   4       36.57       33.64      1.10 o 
   5  -6   4        0.13        0.81      0.58 o 
   6  -6   4       14.71       24.85      2.14 o 
   7  -6   4       72.91       78.71      3.76 o 
  -7  -5   4       31.22       34.02      1.68 o 
  -6  -5   4        3.86        4.06      0.79 o 
  -5  -5   4        0.78        0.27      0.60 o 
  -4  -5   4      219.96      231.22      3.73 o 
  -3  -5   4      644.96      654.88      5.91 o 
  -2  -5   4      337.24      348.83      4.58 o 
  -1  -5   4      417.09      373.84      4.72 o 
   0  -5   4        2.79        5.28      0.75 o 
   1  -5   4       83.60       92.09      1.53 o 
   2  -5   4       35.79       60.15      1.21 o 
   3  -5   4        1.11        0.25      0.42 o 
   4  -5   4       21.01       16.48      0.80 o 
   5  -5   4      165.89      180.18      2.79 o 
   6  -5   4       55.40       52.84      2.78 o 
   7  -5   4       58.61       62.87      3.41 o 
  -7  -4   4       33.74       33.17      2.99 o 
  -6  -4   4        2.37        4.69      0.81 o 
  -5  -4   4       64.94       64.69      1.47 o 
  -4  -4   4      143.80      146.04      2.07 o 
  -3  -4   4       48.82       36.42      0.89 o 
  -2  -4   4      224.16      240.79      3.41 o 
  -1  -4   4       85.83      100.06      2.21 o 
   0  -4   4      155.13      175.18      2.17 o 
   1  -4   4      248.04      301.93      4.12 o 
   2  -4   4       10.81       14.27      0.62 o 
   3  -4   4      957.94      907.57      9.61 o 
   4  -4   4       96.56       94.44      1.64 o 
   5  -4   4        6.08        5.13      0.74 o 
   6  -4   4        1.67        1.92      0.71 o 
   7  -4   4        5.72        5.62      1.63 o 
   8  -4   4        2.78        8.74      1.81 o 
  -7  -3   4        1.08        1.34      1.22 o 
  -6  -3   4        4.10        3.17      0.92 o 
  -5  -3   4      138.70      146.86      2.28 o 
  -4  -3   4       25.20       25.23      0.89 o 
  -3  -3   4     1691.92     1705.55     17.28 o 
  -2  -3   4      713.19      665.06      5.79 o 
  -1  -3   4      135.59      130.71      2.06 o 
   0  -3   4      503.36      493.81      4.67 o 
   1  -3   4      736.67      803.60      6.73 o 
   2  -3   4        1.37        1.92      0.35 o 
   3  -3   4      763.91      785.59      7.41 o 
   4  -3   4       15.90       21.92      0.80 o 
   5  -3   4        4.67        5.08      0.77 o 
   6  -3   4      230.75      209.24      3.83 o 
   7  -3   4       10.47        9.27      1.58 o 
   8  -3   4       12.66        9.70      1.87 o 
  -7  -2   4       77.20       90.37      2.53 o 
  -6  -2   4      202.16      204.09      2.97 o 
  -5  -2   4        5.59        6.96      0.66 o 
  -4  -2   4       59.58       68.70      2.24 o 
  -3  -2   4      249.75      272.82      2.96 o 
  -2  -2   4      954.33     1045.08      8.68 o 
  -1  -2   4      512.75      518.61      4.53 o 
   0  -2   4       37.84       25.32      1.21 o 
   1  -2   4        6.65       14.95      0.79 o 
   2  -2   4       59.90       58.11      1.14 o 
   3  -2   4        7.83        6.16      0.43 o 
   4  -2   4      114.03      110.20      1.66 o 
   5  -2   4       74.45       69.59      1.89 o 
   6  -2   4        0.15        1.09      0.70 o 
   7  -2   4        0.80        4.01      1.09 o 
   8  -2   4       13.45       10.41      1.72 o 
  -8  -1   4       21.45       27.25      2.45 o 
  -7  -1   4       47.86       50.53      2.01 o 
  -6  -1   4      339.50      331.38      6.99 o 
  -5  -1   4        3.21        2.18      0.52 o 
  -4  -1   4     3282.96     3303.21     28.57 o 
  -3  -1   4     1530.83     1565.45     12.78 o 
  -2  -1   4     1858.96     1883.50     14.97 o 
  -1  -1   4     4434.78     4306.93     36.26 o 
   0  -1   4      339.31      348.65      4.06 o 
   1  -1   4      563.09      504.76      4.34 o 
   2  -1   4      594.04      510.75      4.47 o 
   3  -1   4       85.79       70.99      1.38 o 
   4  -1   4        0.29       -0.03      0.28 o 
   5  -1   4        4.01        4.45      0.68 o 
   6  -1   4        1.50        2.84      0.73 o 
   7  -1   4       16.27       20.83      2.20 o 
   8  -1   4        0.64        0.22      1.12 o 
  -8   0   4       37.97       30.46      2.61 o 
  -7   0   4        1.32        0.95      1.68 o 
  -6   0   4      958.48      936.65     18.31 o 
  -5   0   4       60.21       63.11      1.85 o 
  -4   0   4     1521.56     1499.26     12.53 o 
  -3   0   4      202.92      241.44      2.70 o 
  -2   0   4        7.93        4.78      0.34 o 
  -1   0   4      412.62      410.52      3.69 o 
   0   0   4      360.47      328.35      2.98 o 
   1   0   4        8.99        9.43      0.65 o 
   2   0   4      398.77      380.95      4.43 o 
   3   0   4      184.45      168.60      3.97 o 
   4   0   4        2.95        5.55      0.61 o 
   5   0   4      424.18      462.74      6.07 o 
   6   0   4        9.54        5.96      0.81 o 
   7   0   4       33.23       33.70      1.68 o 
   8   0   4        0.10        1.57      0.91 o 
  -8   1   4       19.49       30.40      2.72 o 
  -7   1   4       23.37       26.14      2.70 o 
  -6   1   4      212.92      212.57      4.38 o 
  -5   1   4       45.54       53.80      3.06 o 
  -4   1   4      630.11      608.25      5.74 o 
  -3   1   4     1299.42     1313.38     10.88 o 
  -2   1   4     2239.86     2356.09     18.54 o 
  -1   1   4       88.35       69.91      0.99 o 
   0   1   4       11.19       19.18      0.76 o 
   1   1   4      185.60      186.90      1.87 o 
   2   1   4       61.31       46.05      1.35 o 
   3   1   4     2727.71     2750.25     26.73 o 
   4   1   4      174.22      173.28      3.39 o 
   5   1   4      320.08      320.80      9.91 o 
   6   1   4      251.41      226.26      3.96 o 
   7   1   4        9.18       12.71      1.78 o 
   8   1   4        7.43        3.43      0.96 o 
  -7   2   4        5.10        7.37      1.08 o 
  -6   2   4        6.35        6.34      0.92 o 
  -5   2   4        1.23        1.84      0.62 o 
  -4   2   4       74.69       70.19      1.87 o 
  -3   2   4       80.47       93.43      1.41 o 
  -2   2   4      107.50       90.18      1.22 o 
  -1   2   4      436.12      443.17      5.05 o 
   0   2   4     9529.17     9834.38    175.44 o 
   1   2   4       40.65       25.18      0.56 o 
   2   2   4     1883.18     1893.27     18.58 o 
   3   2   4       14.19       10.11      0.68 o 
   4   2   4       64.80       65.76      1.68 o 
   5   2   4       75.99       80.19      2.03 o 
   6   2   4       38.29       45.15      3.71 o 
   7   2   4       24.11       34.38      1.68 o 
   8   2   4        1.58        1.71      0.90 o 
  -7   3   4        0.89        0.11      1.13 o 
  -6   3   4        0.35       -0.01      0.94 o 
  -5   3   4        6.87       12.18      3.65 o 
  -4   3   4       96.80       91.47      2.18 o 
  -3   3   4      290.03      275.33      3.97 o 
  -2   3   4      621.74      666.53      7.48 o 
  -1   3   4      473.19      444.52      5.17 o 
   0   3   4      161.12      152.63      2.32 o 
   1   3   4      270.26      231.89      2.35 o 
   2   3   4      306.81      276.69      3.25 o 
   3   3   4      791.93      773.00      7.92 o 
   4   3   4       73.64       61.09      1.64 o 
   5   3   4       55.22       45.62      1.56 o 
   6   3   4        0.26       -0.84      0.56 o 
   7   3   4       33.80       24.86      1.51 o 
   8   3   4        0.79        2.78      0.96 o 
  -7   4   4        0.02        0.07      0.76 o 
  -6   4   4       49.95       48.40      1.92 o 
  -5   4   4       70.60       74.84      2.18 o 
  -4   4   4        3.07       -0.05      0.51 o 
  -3   4   4        6.61       11.75      0.91 o 
  -2   4   4      279.24      305.21      5.66 o 
  -1   4   4       26.68       25.96      0.96 o 
   0   4   4       13.18        9.00      0.44 o 
   1   4   4       68.25       88.58      1.26 o 
   2   4   4      306.94      301.75      3.45 o 
   3   4   4       92.00      101.22      1.42 o 
   4   4   4       12.24       13.22      0.89 o 
   5   4   4       25.53       31.83      1.35 o 
   6   4   4        3.74        2.35      0.76 o 
   7   4   4       23.14       15.72      1.24 o 
   8   4   4        2.37        2.38      0.98 o 
  -7   5   4        0.06       -0.14      1.92 o 
  -6   5   4        2.97        0.94      0.87 o 
  -5   5   4       10.26       12.20      1.10 o 
  -4   5   4      175.45      185.18      3.47 o 
  -3   5   4      220.50      212.03      3.52 o 
  -2   5   4     1232.78     1206.55     14.65 o 
  -1   5   4       50.89       40.33      1.73 o 
   0   5   4       22.76       30.18      0.83 o 
   1   5   4      145.87      128.17      1.69 o 
   2   5   4       33.67       39.24      0.89 o 
   3   5   4     1541.44     1565.66     12.81 o 
   4   5   4      213.42      212.77      3.44 o 
   5   5   4       58.42       59.87      1.82 o 
   6   5   4      161.46      134.91      3.95 o 
   7   5   4        1.18        1.13      0.74 o 
   8   5   4        9.83        4.46      1.03 o 
  -7   6   4        4.23        5.52      1.19 o 
  -6   6   4       18.21       22.58      1.66 o 
  -5   6   4       15.79       15.11      2.66 o 
  -4   6   4        8.19        4.37      0.80 o 
  -3   6   4      100.94      103.00      2.42 o 
  -2   6   4      201.50      231.48      3.67 o 
  -1   6   4      783.19      766.34      8.63 o 
   0   6   4     4243.92     4656.35     36.01 o 
   1   6   4     2884.36     2974.63     23.39 o 
   2   6   4     1325.95     1568.90     12.87 o 
   3   6   4       55.39       56.59      1.52 o 
   4   6   4      301.83      321.14      4.61 o 
   5   6   4       29.31       26.75      1.32 o 
   6   6   4      288.69      289.85      6.52 o 
   7   6   4        7.71        8.54      1.07 o 
   8   6   4        0.05       -1.33      0.89 o 
  -6   7   4        5.23        4.96      0.99 o 
  -5   7   4       29.44       30.62      1.66 o 
  -4   7   4       15.81       19.44      1.31 o 
  -3   7   4       31.19       31.92      1.45 o 
  -2   7   4        0.53        1.21      0.54 o 
  -1   7   4      358.23      356.85      4.92 o 
   0   7   4       61.20       50.01      1.22 o 
   1   7   4      675.06      709.42      6.46 o 
   2   7   4      240.43      232.09      2.78 o 
   3   7   4        8.48        7.83      0.75 o 
   4   7   4       54.79       40.85      1.48 o 
   5   7   4       30.92       32.98      3.76 o 
   6   7   4       25.38       30.27      2.25 o 
   7   7   4       53.51       43.06      1.89 o 
   8   7   4       12.04        9.50      1.80 o 
  -6   8   4       17.46       16.84      1.55 o 
  -5   8   4       53.63       46.16      1.99 o 
  -4   8   4        9.82       11.56      1.39 o 
  -3   8   4      187.86      196.72      3.73 o 
  -2   8   4       13.73       12.91      0.97 o 
  -1   8   4        0.05        1.08      0.54 o 
   0   8   4      521.95      555.79      5.39 o 
   1   8   4        0.40        2.42      0.43 o 
   2   8   4      598.94      620.39      5.94 o 
   3   8   4       27.22       43.50      1.29 o 
   4   8   4       64.23       68.47      2.26 o 
   5   8   4       15.30       18.46      1.23 o 
   6   8   4        0.00        1.21      0.72 o 
   7   8   4       23.82       22.46      1.51 o 
   8   8   4        0.08        0.74      1.34 o 
  -6   9   4        9.08        9.56      1.30 o 
  -5   9   4       62.18       67.29      2.51 o 
  -4   9   4        0.04        0.17      2.29 o 
  -3   9   4      127.11      137.90      3.83 o 
  -2   9   4       36.85       33.58      1.53 o 
  -1   9   4        4.26        4.67      0.76 o 
   0   9   4      277.67      302.67      3.51 o 
   1   9   4       53.73       49.19      1.26 o 
   2   9   4        9.98       13.48      0.76 o 
   3   9   4      522.12      520.82      5.71 o 
   4   9   4        7.00       10.17      1.72 o 
   5   9   4       83.69       88.91      2.41 o 
   6   9   4        9.14       10.34      1.09 o 
   7   9   4        8.70        8.33      1.78 o 
  -5  10   4      133.64      128.96      3.73 o 
  -4  10   4      177.96      162.84      3.77 o 
  -3  10   4        9.68        8.74      1.19 o 
  -2  10   4       74.14       68.55      2.19 o 
  -1  10   4        8.89        8.45      0.98 o 
   0  10   4        1.19        1.40      0.63 o 
   1  10   4      171.96      169.62      3.87 o 
   2  10   4        0.10       -0.11      0.42 o 
   3  10   4       77.43       87.13      2.44 o 
   4  10   4       15.52       15.11      1.13 o 
   5  10   4       54.88       62.22      3.19 o 
   6  10   4      358.95      375.69      9.06 o 
   7  10   4        5.07        5.22      1.69 o 
  -5  11   4        0.03       -1.16      1.02 o 
  -4  11   4        1.86        3.90      1.40 o 
  -3  11   4       28.76       30.67      2.39 o 
  -2  11   4        0.03        0.03      0.82 o 
  -1  11   4        0.30       -0.19      0.63 o 
   0  11   4      172.61      185.50      3.56 o 
   1  11   4       15.58       16.84      0.96 o 
   2  11   4        2.87        3.63      0.64 o 
   3  11   4      352.35      350.40      5.36 o 
   4  11   4       17.49       17.74      1.85 o 
   5  11   4      102.69      104.28      4.25 o 
   6  11   4        0.73        1.09      1.32 o 
   7  11   4       45.71       41.66      3.18 o 
  -4  12   4      208.16      206.67      4.62 o 
  -3  12   4       57.25       65.89      3.72 o 
  -2  12   4      164.17      159.66      3.62 o 
  -1  12   4      139.94      140.59      3.53 o 
   0  12   4        0.32       -0.32      0.66 o 
   1  12   4      225.78      206.12      3.84 o 
   2  12   4       23.17       27.01      1.49 o 
   3  12   4        0.25        1.89      0.76 o 
   4  12   4       33.52       32.04      2.54 o 
   5  12   4        0.08       -0.25      1.09 o 
   6  12   4      106.78      119.31      5.08 o 
  -3  13   4        1.04        2.34      1.03 o 
  -2  13   4        3.53        1.87      0.93 o 
  -1  13   4        1.59        1.68      0.79 o 
   0  13   4      115.23      113.47      2.91 o 
   1  13   4        3.14        4.37      1.34 o 
   2  13   4      218.39      215.77      5.82 o 
   3  13   4        1.91        2.44      0.85 o 
   4  13   4       27.97       25.78      2.32 o 
   5  13   4       16.66       15.26      2.05 o 
  -2  14   4        4.91        5.00      1.21 o 
  -1  14   4        0.19        1.98      1.29 o 
   0  14   4        3.24        0.05      1.18 o 
   1  14   4        8.57        4.08      1.43 o 
   2  14   4        6.78        8.49      1.60 o 
   3  14   4       31.83       26.27      2.03 o 
   4  14   4       18.97       19.25      2.20 o 
   5  14   4        0.10       -0.67      1.11 o 
  -1  15   4        9.77       11.54      2.00 o 
   0  15   4        0.01       -1.05      1.02 o 
   1  15   4        7.71       10.43      1.90 o 
   2  15   4       30.43       32.62      2.56 o 
   3  15   4       21.72       19.85      2.05 o 
  -1 -15   5        2.11        2.66      1.02 o 
   0 -15   5        5.96       10.09      1.33 o 
  -3 -14   5        8.48        8.20      1.27 o 
  -2 -14   5      110.28      101.64      3.09 o 
  -1 -14   5        2.86        1.93      0.90 o 
   0 -14   5       16.96       13.92      1.39 o 
   1 -14   5       53.48       49.78      2.22 o 
   2 -14   5        7.84        9.36      1.96 o 
  -4 -13   5        0.00       -0.65      0.82 o 
  -3 -13   5       13.22       12.12      1.36 o 
  -2 -13   5        0.20       -0.98      1.03 o 
  -1 -13   5        0.06       -0.90      1.29 o 
   0 -13   5        2.95        0.87      0.81 o 
   1 -13   5        7.71       14.08      1.33 o 
   2 -13   5       51.24       50.31      3.14 o 
   3 -13   5        0.13        0.87      1.27 o 
  -5 -12   5        0.05       -0.59      0.84 o 
  -4 -12   5        2.94        4.70      1.09 o 
  -3 -12   5       14.68       13.14      1.36 o 
  -2 -12   5      282.14      264.50      4.86 o 
  -1 -12   5       70.97       66.03      2.31 o 
   0 -12   5      163.81      160.45      3.58 o 
   1 -12   5       11.32        8.58      1.51 o 
   2 -12   5        3.51        4.61      1.14 o 
   3 -12   5        9.93        2.97      1.47 o 
   4 -12   5        0.35       -0.09      1.25 o 
  -6 -11   5       71.83       78.29      2.78 o 
  -5 -11   5       42.90       44.39      2.24 o 
  -4 -11   5       76.30       75.67      2.51 o 
  -3 -11   5      147.85      139.63      3.53 o 
  -2 -11   5        1.37        1.86      0.95 o 
  -1 -11   5       48.73       44.06      2.82 o 
   0 -11   5       44.17       47.02      1.87 o 
   1 -11   5       10.49        8.45      1.11 o 
   2 -11   5      125.91      120.11      2.94 o 
   3 -11   5       13.80        7.35      1.52 o 
   4 -11   5       27.23       28.34      2.47 o 
  -6 -10   5        1.61        2.44      0.92 o 
  -5 -10   5       22.78       26.43      1.64 o 
  -4 -10   5      151.45      144.35      3.40 o 
  -3 -10   5        2.84        2.78      0.89 o 
  -2 -10   5        5.32        4.91      0.93 o 
  -1 -10   5        1.60        0.64      0.65 o 
   0 -10   5      304.05      294.08      9.27 o 
   1 -10   5      198.05      186.27      3.65 o 
   2 -10   5       68.25       59.99      2.03 o 
   3 -10   5       95.80       96.05      2.53 o 
   4 -10   5       68.06       70.90      3.34 o 
   5 -10   5       69.84       73.37      3.38 o 
  -6  -9   5        1.35        0.38      0.80 o 
  -5  -9   5        1.49        2.76      1.05 o 
  -4  -9   5       15.54       17.16      1.27 o 
  -3  -9   5      205.27      208.91      3.88 o 
  -2  -9   5       43.73       36.74      1.60 o 
  -1  -9   5      277.77      270.46      4.46 o 
   0  -9   5        1.61        0.98      0.60 o 
   1  -9   5        0.99        1.32      2.37 o 
   2  -9   5      377.28      366.75      5.37 o 
   3  -9   5       84.32       73.43      2.65 o 
   4  -9   5      259.37      248.37      6.37 o 
   5  -9   5        0.62        0.44      1.05 o 
   6  -9   5       24.29       22.99      2.23 o 
  -7  -8   5        3.52        4.63      1.03 o 
  -6  -8   5        3.64        4.11      0.93 o 
  -5  -8   5       99.06       98.95      2.64 o 
  -4  -8   5      103.36      106.00      2.68 o 
  -3  -8   5        2.44        2.24      0.67 o 
  -2  -8   5       42.49       54.04      1.76 o 
  -1  -8   5       31.84       22.98      1.21 o 
   0  -8   5       81.76       79.56      2.92 o 
   1  -8   5      141.78      127.30      2.68 o 
   2  -8   5      389.87      384.85      4.21 o 
   3  -8   5      188.03      184.34      2.72 o 
   4  -8   5        9.47        7.12      0.90 o 
   5  -8   5       41.59       39.49      2.36 o 
   6  -8   5        9.28        9.78      1.65 o 
  -7  -7   5        1.62        0.15      0.80 o 
  -6  -7   5       89.33       78.15      3.01 o 
  -5  -7   5        8.72        8.96      1.02 o 
  -4  -7   5       35.60       31.18      1.49 o 
  -3  -7   5      157.26      167.34      4.69 o 
  -2  -7   5       56.52       59.42      2.41 o 
  -1  -7   5       15.90       12.25      0.89 o 
   0  -7   5       69.29       80.82      1.95 o 
   1  -7   5       25.20       22.00      0.78 o 
   2  -7   5      186.05      181.83      2.44 o 
   3  -7   5       24.32       27.01      1.25 o 
   4  -7   5       20.89       22.67      1.23 o 
   5  -7   5        2.07        2.39      0.98 o 
   6  -7   5       49.24       45.90      2.83 o 
   7  -7   5        4.55        6.17      1.65 o 
  -7  -6   5       70.62       66.60      2.31 o 
  -6  -6   5       41.59       42.08      1.77 o 
  -5  -6   5       43.45       33.26      1.48 o 
  -4  -6   5      124.42      135.23      2.84 o 
  -3  -6   5      162.22      160.44      4.28 o 
  -2  -6   5       59.28       69.73      3.19 o 
  -1  -6   5      238.55      281.26      4.82 o 
   0  -6   5     1173.32     1226.92     15.98 o 
   1  -6   5      356.31      358.36      3.67 o 
   2  -6   5       13.57       11.25      0.65 o 
   3  -6   5        0.02        1.47      0.83 o 
   4  -6   5      163.05      152.59      2.84 o 
   5  -6   5       63.61       69.45      2.70 o 
   6  -6   5        0.41        0.91      1.20 o 
   7  -6   5       72.67       63.82      3.47 o 
  -7  -5   5       43.58       45.85      1.94 o 
  -6  -5   5       31.22       32.30      2.16 o 
  -5  -5   5       26.60       29.11      1.39 o 
  -4  -5   5      412.65      396.53      6.56 o 
  -3  -5   5      381.80      401.24      5.34 o 
  -2  -5   5      664.46      652.36      7.58 o 
  -1  -5   5      892.67      899.98      9.76 o 
   0  -5   5        0.00        2.22      0.27 o 
   1  -5   5       23.46       21.40      1.03 o 
   2  -5   5      140.04      123.49      1.80 o 
   3  -5   5      270.19      286.32      3.93 o 
   4  -5   5       16.82       20.60      0.90 o 
   5  -5   5       84.17       86.01      2.25 o 
   6  -5   5        8.21        8.51      1.01 o 
   7  -5   5       66.31       68.49      3.50 o 
  -7  -4   5        2.31        3.05      1.23 o 
  -6  -4   5      112.00      104.68      2.65 o 
  -5  -4   5        2.97        3.65      0.74 o 
  -4  -4   5      440.03      404.77      7.84 o 
  -3  -4   5        7.83        4.84      0.42 o 
  -2  -4   5       37.37       38.75      0.78 o 
  -1  -4   5       78.84       77.52      1.67 o 
   0  -4   5     1550.81     1571.33     23.06 o 
   1  -4   5      102.39       97.04      1.39 o 
   2  -4   5     2681.50     2729.92     21.51 o 
   3  -4   5      146.01      152.61      2.50 o 
   4  -4   5       46.57       52.87      1.24 o 
   5  -4   5       74.07       80.23      2.14 o 
   6  -4   5       13.93       15.31      1.20 o 
   7  -4   5       28.69       34.25      2.58 o 
   8  -4   5       31.52       31.91      2.74 o 
  -7  -3   5        0.02       -0.85      1.14 o 
  -6  -3   5      115.14      113.68      2.75 o 
  -5  -3   5       27.96       30.01      1.08 o 
  -4  -3   5        2.58        2.46      0.44 o 
  -3  -3   5      241.84      261.03      2.92 o 
  -2  -3   5      477.53      520.78     10.76 o 
  -1  -3   5      129.87      127.88      1.54 o 
   0  -3   5       80.51       76.34      1.10 o 
   1  -3   5      901.36      864.35      7.27 o 
   2  -3   5      114.12      136.13      2.07 o 
   3  -3   5      476.84      501.93      5.73 o 
   4  -3   5        9.15        9.75      0.59 o 
   5  -3   5       63.73       65.06      1.88 o 
   6  -3   5       12.91       11.77      1.06 o 
   7  -3   5        3.20        0.96      0.81 o 
   8  -3   5       19.81       17.45      2.16 o 
  -7  -2   5       63.35       65.07      3.21 o 
  -6  -2   5      167.03      164.27      4.13 o 
  -5  -2   5      287.04      273.25      3.40 o 
  -4  -2   5       69.52       60.81      1.48 o 
  -3  -2   5      146.22      129.03      1.82 o 
  -2  -2   5       87.98       85.89      1.53 o 
  -1  -2   5      499.91      433.16      3.97 o 
   0  -2   5      466.37      424.58      3.85 o 
   1  -2   5      616.64      592.44      5.14 o 
   2  -2   5       44.95       41.92      0.98 o 
   3  -2   5       16.27       17.59      1.11 o 
   4  -2   5      309.26      290.10      3.17 o 
   5  -2   5       37.23       41.74      1.53 o 
   6  -2   5      150.04      167.48      6.09 o 
   7  -2   5       45.45       37.07      1.76 o 
   8  -2   5        0.27        1.07      1.31 o 
  -7  -1   5        1.99        3.68      0.96 o 
  -6  -1   5      417.93      406.82      5.86 o 
  -5  -1   5       10.01        8.91      0.68 o 
  -4  -1   5        7.76        7.51      1.01 o 
  -3  -1   5       21.36       21.26      0.75 o 
  -2  -1   5     4120.71     4185.33     32.36 o 
  -1  -1   5      470.99      464.84      4.22 o 
   0  -1   5       25.86       20.45      0.62 o 
   1  -1   5      150.37      187.27      1.98 o 
   2  -1   5      129.86      142.21      4.40 o 
   3  -1   5        2.62        5.10      0.48 o 
   4  -1   5      196.67      225.47      3.49 o 
   5  -1   5      128.18      124.79      4.30 o 
   6  -1   5       10.24       11.60      1.01 o 
   7  -1   5       30.75       25.46      1.53 o 
   8  -1   5        0.49        0.49      1.31 o 
  -7   0   5      111.38      111.85      2.94 o 
  -6   0   5       37.89       31.21      3.06 o 
  -5   0   5        0.16       -0.51      0.49 o 
  -4   0   5        6.63        5.28      0.86 o 
  -3   0   5       75.06      102.38      1.58 o 
  -2   0   5     1111.26     1134.84      9.44 o 
  -1   0   5        0.07        0.99      0.61 o 
   0   0   5     3762.37     3751.45     30.32 o 
   1   0   5       27.57       30.12      0.81 o 
   2   0   5     1353.83     1329.74     13.39 o 
   3   0   5     1003.87     1015.92     10.76 o 
   4   0   5      716.22      768.53      8.73 o 
   5   0   5       50.46       36.30      1.41 o 
   6   0   5      111.85      118.03      2.75 o 
   7   0   5        0.98        2.08      0.82 o 
   8   0   5       33.99       35.92      1.85 o 
  -7   1   5       68.89       68.59      2.35 o 
  -6   1   5      244.83      240.46      4.97 o 
  -5   1   5      144.37      146.15      2.99 o 
  -4   1   5      213.31      206.13      3.44 o 
  -3   1   5      645.88      627.51      5.75 o 
  -2   1   5     2649.01     2791.93     21.90 o 
  -1   1   5      307.87      274.31      2.73 o 
   0   1   5      421.86      394.27      4.45 o 
   1   1   5       61.69       70.98      1.02 o 
   2   1   5       31.89       25.05      0.87 o 
   3   1   5      124.82      104.15      2.89 o 
   4   1   5       14.76       16.25      1.91 o 
   5   1   5       80.34       94.50      2.25 o 
   6   1   5        6.89        5.65      0.87 o 
   7   1   5        0.14       -0.74      0.63 o 
   8   1   5       26.15       33.71      1.86 o 
  -7   2   5       45.35       40.34      1.91 o 
  -6   2   5       46.17       43.87      1.87 o 
  -5   2   5      265.65      249.31      4.19 o 
  -4   2   5       42.62       35.86      1.38 o 
  -3   2   5      278.30      305.59      3.22 o 
  -2   2   5      196.41      169.93      1.97 o 
  -1   2   5      308.54      283.51      3.65 o 
   0   2   5       25.69       21.82      0.57 o 
   1   2   5     7443.72     7650.13     59.73 o 
   2   2   5       84.26       77.75      1.57 o 
   3   2   5        5.21        9.38      0.89 o 
   4   2   5       49.22       57.16      2.21 o 
   5   2   5      150.87      157.75      3.00 o 
   6   2   5      110.25      112.01      2.71 o 
   7   2   5        1.17        0.00      0.68 o 
   8   2   5        0.26       -0.68      0.76 o 
  -7   3   5       10.82       10.27      1.21 o 
  -6   3   5        3.49        5.24      1.31 o 
  -5   3   5       10.90       12.33      1.07 o 
  -4   3   5       42.94       40.25      1.50 o 
  -3   3   5        0.24        0.02      0.78 o 
  -2   3   5     1541.48     1545.67     15.70 o 
  -1   3   5      649.68      682.63     15.65 o 
   0   3   5       15.49       21.43      0.68 o 
   1   3   5     1690.41     1789.19     15.00 o 
   2   3   5       24.08       16.96      0.65 o 
   3   3   5       73.01       74.72      1.71 o 
   4   3   5      621.32      633.71     10.45 o 
   5   3   5       10.87       10.94      0.91 o 
   6   3   5        3.28        3.86      0.79 o 
   7   3   5       69.07       55.06      2.06 o 
   8   3   5        3.04        2.05      0.93 o 
  -7   4   5       43.60       48.02      2.16 o 
  -6   4   5       33.78       27.38      1.60 o 
  -5   4   5       51.25       51.46      1.88 o 
  -4   4   5      188.55      167.97      3.34 o 
  -3   4   5      431.53      459.61     11.99 o 
  -2   4   5      332.86      337.48      4.57 o 
  -1   4   5      428.52      412.62      7.13 o 
   0   4   5     1978.89     2137.29     21.34 o 
   1   4   5      280.84      282.77      2.91 o 
   2   4   5      795.00      806.03      8.96 o 
   3   4   5       77.85       73.80      1.16 o 
   4   4   5      291.67      315.29      4.50 o 
   5   4   5       20.80       34.40      1.40 o 
   6   4   5       45.48       51.53      1.82 o 
   7   4   5        7.39       10.85      1.11 o 
   8   4   5        3.14        1.11      0.88 o 
  -7   5   5        1.60        1.43      0.94 o 
  -6   5   5       72.75       73.37      2.48 o 
  -5   5   5      136.68      138.63      3.16 o 
  -4   5   5      101.17      101.25      2.52 o 
  -3   5   5      184.77      160.45      3.06 o 
  -2   5   5      201.26      185.57      3.14 o 
  -1   5   5        3.90        5.94      0.62 o 
   0   5   5      658.65      737.65      6.48 o 
   1   5   5      116.73      116.88      1.64 o 
   2   5   5      364.01      360.35      3.91 o 
   3   5   5      151.85      141.50      2.53 o 
   4   5   5       53.05       53.50      2.69 o 
   5   5   5       76.15       76.13      2.10 o 
   6   5   5        2.51        2.92      0.79 o 
   7   5   5       99.63       94.12      2.69 o 
   8   5   5       25.35       32.48      1.84 o 
  -6   6   5        2.47        2.12      0.87 o 
  -5   6   5      209.35      216.82      4.21 o 
  -4   6   5       48.13       43.71      1.75 o 
  -3   6   5       41.23       39.35      3.82 o 
  -2   6   5      204.60      218.97      3.62 o 
  -1   6   5      124.69      146.59      2.69 o 
   0   6   5      791.60      972.63      8.38 o 
   1   6   5      709.24      675.55      6.15 o 
   2   6   5     1003.25     1178.35      9.98 o 
   3   6   5        2.75        4.13      0.44 o 
   4   6   5      132.32      142.24      2.79 o 
   5   6   5       21.56       18.09      1.15 o 
   6   6   5       93.60       94.30      2.52 o 
   7   6   5       42.05       45.17      1.92 o 
   8   6   5        6.17        9.65      1.24 o 
  -6   7   5       12.77       15.17      1.44 o 
  -5   7   5        2.98        4.00      0.91 o 
  -4   7   5      228.63      237.25      8.23 o 
  -3   7   5       25.68       23.54      1.57 o 
  -2   7   5      385.92      379.48      7.67 o 
  -1   7   5        6.24        4.41      0.65 o 
   0   7   5      150.73      177.96      2.30 o 
   1   7   5       16.93       23.50      1.13 o 
   2   7   5       18.28       16.39      0.73 o 
   3   7   5      138.48      124.06      1.91 o 
   4   7   5      133.67      145.64      6.86 o 
   5   7   5        2.62        2.08      0.67 o 
   6   7   5       11.03        9.45      1.06 o 
   7   7   5      114.24       93.68      2.75 o 
   8   7   5        0.01       -0.05      1.07 o 
  -6   8   5        4.26        2.34      1.04 o 
  -5   8   5       23.90       21.42      1.55 o 
  -4   8   5        1.88        3.45      0.90 o 
  -3   8   5       33.25       32.81      1.57 o 
  -2   8   5       25.08       27.71      1.40 o 
  -1   8   5      208.88      217.63      5.10 o 
   0   8   5        0.07        0.22      0.34 o 
   1   8   5      171.01      215.65      2.75 o 
   2   8   5        2.71        3.31      1.03 o 
   3   8   5      150.76      143.23      2.64 o 
   4   8   5        0.20        1.12      0.82 o 
   5   8   5       26.99       25.69      1.58 o 
   6   8   5       70.34       68.84      2.26 o 
   7   8   5       19.82       20.60      2.08 o 
   8   8   5        3.11        2.34      1.63 o 
  -5   9   5        7.06        7.09      1.38 o 
  -4   9   5       39.88       38.04      1.87 o 
  -3   9   5       52.54       53.72      2.03 o 
  -2   9   5       33.77       36.86      1.62 o 
  -1   9   5       26.08       34.09      1.51 o 
   0   9   5      460.65      458.49      6.32 o 
   1   9   5       30.55       26.76      1.00 o 
   2   9   5      486.00      485.46      5.08 o 
   3   9   5       13.17       10.93      0.76 o 
   4   9   5        0.01       -0.41      0.58 o 
   5   9   5       21.32       20.71      1.52 o 
   6   9   5       15.87       12.56      1.20 o 
   7   9   5       16.68       14.62      2.21 o 
  -5  10   5        6.11        7.99      1.32 o 
  -4  10   5       76.49       80.70      3.77 o 
  -3  10   5       76.23       74.00      2.60 o 
  -2  10   5       79.16       81.31      2.43 o 
  -1  10   5       83.12       77.94      2.26 o 
   0  10   5        1.47        3.69      2.21 o 
   1  10   5      156.38      156.54      2.45 o 
   2  10   5        8.37       12.16      0.81 o 
   3  10   5       31.08       39.07      1.29 o 
   4  10   5      121.08      111.38      4.42 o 
   5  10   5        8.91        8.35      1.02 o 
   6  10   5       31.53       30.30      2.59 o 
   7  10   5        8.49        8.29      1.81 o 
  -4  11   5      123.83      142.92      3.69 o 
  -3  11   5       16.46       14.19      1.41 o 
  -2  11   5      273.70      269.26      4.83 o 
  -1  11   5       30.01       25.43      1.49 o 
   0  11   5      281.61      266.63      4.53 o 
   1  11   5       73.23       79.11      2.94 o 
   2  11   5      567.98      559.62      5.94 o 
   3  11   5        0.71        0.66      0.54 o 
   4  11   5       37.09       38.54      1.72 o 
   5  11   5        4.32        3.23      1.41 o 
   6  11   5        3.18        2.67      1.41 o 
  -4  12   5        1.04        0.36      1.01 o 
  -3  12   5       19.18       22.49      1.63 o 
  -2  12   5       10.37       12.36      1.28 o 
  -1  12   5       39.76       34.55      2.01 o 
   0  12   5        1.48        1.02      0.77 o 
   1  12   5        0.27        0.15      0.66 o 
   2  12   5      155.22      149.29      2.60 o 
   3  12   5       22.27       20.30      1.11 o 
   4  12   5      229.14      215.26      6.15 o 
   5  12   5       42.54       41.75      2.87 o 
   6  12   5       37.31       38.92      3.10 o 
  -3  13   5       41.05       41.36      2.12 o 
  -2  13   5       35.60       42.00      2.04 o 
  -1  13   5        7.83        9.33      1.17 o 
   0  13   5       10.20       12.32      1.21 o 
   1  13   5        2.34        3.44      1.14 o 
   2  13   5        6.99        8.62      1.54 o 
   3  13   5      118.79      123.21      3.04 o 
   4  13   5       21.84       20.99      2.14 o 
   5  13   5       24.49       23.86      2.43 o 
  -2  14   5       15.10       19.44      1.94 o 
  -1  14   5        5.86        9.19      1.18 o 
   0  14   5        0.02       -0.29      1.02 o 
   1  14   5       25.30       34.87      2.61 o 
   2  14   5       32.07       29.43      2.43 o 
   4  14   5       42.68       57.65      3.39 o 
  -1  15   5       43.30       36.71      3.03 o 
   0  15   5        0.37        2.19      1.31 o 
   1  15   5        0.26       -0.18      1.12 o 
   2  15   5        0.45       -0.83      1.22 o 
  -3 -14   6        7.28        9.60      1.32 o 
  -2 -14   6        2.57        2.86      1.07 o 
  -1 -14   6        0.95        0.26      1.27 o 
   0 -14   6        9.34        6.01      1.18 o 
   1 -14   6        6.06        5.28      1.70 o 
   2 -14   6       21.16       23.37      2.56 o 
  -4 -13   6       33.46       37.21      2.10 o 
  -3 -13   6        8.03        7.37      1.20 o 
  -2 -13   6       43.71       47.84      2.11 o 
  -1 -13   6        4.61        1.91      1.22 o 
   0 -13   6        0.45        1.63      0.88 o 
   1 -13   6        4.68        4.11      1.01 o 
   2 -13   6       20.85       18.79      1.53 o 
   3 -13   6       22.43       31.66      2.74 o 
  -5 -12   6        1.24        0.64      0.96 o 
  -4 -12   6      262.52      258.55      5.10 o 
  -3 -12   6      156.43      164.27      3.86 o 
  -2 -12   6      103.80       94.21      2.82 o 
  -1 -12   6       43.64       36.88      2.53 o 
   0 -12   6       70.82       63.36      2.33 o 
   1 -12   6        0.23        0.38      0.78 o 
   2 -12   6      102.93       86.16      2.67 o 
   3 -12   6       30.15       31.64      2.59 o 
   4 -12   6        6.01        3.77      1.56 o 
  -5 -11   6        4.26        4.76      1.09 o 
  -4 -11   6       10.57       11.45      3.50 o 
  -3 -11   6       15.32       12.92      1.29 o 
  -2 -11   6       21.97       21.52      1.48 o 
  -1 -11   6       26.15       25.88      1.79 o 
   0 -11   6       10.90        9.13      1.13 o 
   1 -11   6       15.83       11.40      1.16 o 
   2 -11   6       24.50       25.87      1.55 o 
   3 -11   6        3.28        1.82      0.92 o 
   4 -11   6       67.16       62.28      3.29 o 
  -6 -10   6        0.00       -1.21      0.81 o 
  -5 -10   6        0.48        1.02      0.84 o 
  -4 -10   6       52.88       53.08      2.14 o 
  -3 -10   6       72.40       67.69      2.27 o 
  -2 -10   6      508.42      482.35      9.15 o 
  -1 -10   6      197.40      186.21      3.68 o 
   0 -10   6        1.40        1.42      0.72 o 
   1 -10   6      117.98      109.88      2.77 o 
   2 -10   6       15.48       17.17      1.31 o 
   3 -10   6      238.66      211.17      4.00 o 
   4 -10   6        1.05        1.07      1.22 o 
  -6  -9   6        0.01       -1.07      0.71 o 
  -5  -9   6        2.99        3.42      1.09 o 
  -4  -9   6      293.59      301.83      5.09 o 
  -3  -9   6       35.44       31.16      1.58 o 
  -2  -9   6      140.88      146.52      3.17 o 
  -1  -9   6      116.81      106.35      2.58 o 
   0  -9   6        0.28        0.29      0.79 o 
   1  -9   6      118.46      123.84      2.82 o 
   2  -9   6      241.81      231.36      4.08 o 
   3  -9   6        0.45        1.74      0.72 o 
   4  -9   6      109.63      103.02      2.58 o 
   5  -9   6        0.03        1.58      1.05 o 
   6  -9   6        0.01        0.33      1.22 o 
  -6  -8   6       61.05       63.77      2.30 o 
  -5  -8   6        0.55        1.59      0.76 o 
  -4  -8   6      452.89      436.56      6.35 o 
  -3  -8   6       98.56      107.51      2.63 o 
  -2  -8   6        0.76        0.16      0.57 o 
  -1  -8   6       26.81       23.71      2.25 o 
   0  -8   6       23.31       21.03      2.15 o 
   1  -8   6      253.44      257.26      4.15 o 
   2  -8   6      698.49      664.31      8.13 o 
   3  -8   6        4.80        5.19      0.67 o 
   4  -8   6      124.67      124.85      2.74 o 
   5  -8   6       93.62       89.29      3.43 o 
   6  -8   6        1.56        0.80      1.23 o 
  -7  -7   6        0.06        0.31      0.77 o 
  -6  -7   6       50.89       53.39      2.04 o 
  -5  -7   6       55.30       54.41      2.68 o 
  -4  -7   6       71.61       77.97      2.28 o 
  -3  -7   6        8.51        6.89      1.15 o 
  -2  -7   6      780.22      790.19      9.30 o 
  -1  -7   6        8.71        4.35      0.68 o 
   0  -7   6      111.52       97.69      2.98 o 
   1  -7   6      102.45      110.05      4.72 o 
   2  -7   6       37.66       36.74      1.11 o 
   3  -7   6        0.45        1.13      0.57 o 
   4  -7   6        4.54        5.02      0.79 o 
   5  -7   6        9.75       15.21      1.14 o 
   6  -7   6        0.45        0.63      1.20 o 
   7  -7   6        8.16       11.83      2.00 o 
  -7  -6   6        0.01        0.13      0.76 o 
  -6  -6   6       37.91       34.20      1.70 o 
  -5  -6   6        6.10        6.06      0.88 o 
  -4  -6   6       94.97       91.73      2.62 o 
  -3  -6   6       71.92       85.17      2.84 o 
  -2  -6   6      773.82      794.06      9.19 o 
  -1  -6   6      222.58      259.36      4.87 o 
   0  -6   6       19.46       34.52      1.26 o 
   1  -6   6      117.43       99.46      1.58 o 
   2  -6   6        0.33        1.99      0.42 o 
   3  -6   6      161.17      167.53      2.87 o 
   4  -6   6      190.97      169.78      3.04 o 
   5  -6   6       80.52       86.34      2.69 o 
   6  -6   6        9.43       16.34      1.92 o 
   7  -6   6       41.58       50.15      3.23 o 
  -7  -5   6       22.79       21.21      2.03 o 
  -6  -5   6        1.78        0.77      0.71 o 
  -5  -5   6       24.57       25.46      1.35 o 
  -4  -5   6      246.73      253.48      4.14 o 
  -3  -5   6       24.92       24.32      1.17 o 
  -2  -5   6     1192.73     1163.72     12.49 o 
  -1  -5   6       18.70       18.53      0.99 o 
   0  -5   6       53.94       74.64      1.18 o 
   1  -5   6      132.61      170.34      2.13 o 
   2  -5   6      107.96      123.39      1.82 o 
   3  -5   6       49.89       53.88      1.51 o 
   4  -5   6      255.73      273.31      3.32 o 
   5  -5   6       77.12       73.08      2.13 o 
   6  -5   6        0.06        0.12      0.91 o 
   7  -5   6      149.12      155.17      5.25 o 
  -6  -4   6       77.24       73.65      2.27 o 
  -5  -4   6        0.65        1.48      0.64 o 
  -4  -4   6      164.13      140.97      4.23 o 
  -3  -4   6       88.78       94.27      2.15 o 
  -2  -4   6        1.62        1.74      0.32 o 
  -1  -4   6       90.14       76.24      1.74 o 
   0  -4   6        6.60        9.85      0.65 o 
   1  -4   6      641.08      626.07      5.62 o 
   2  -4   6      207.69      185.32      2.34 o 
   3  -4   6       29.06       29.77      1.09 o 
   4  -4   6      325.48      318.42      3.60 o 
   5  -4   6       13.28        9.70      0.98 o 
   6  -4   6        0.06        0.08      0.82 o 
   7  -4   6        0.48       -0.80      1.11 o 
  -7  -3   6        0.22       -0.76      1.00 o 
  -6  -3   6        9.18        7.49      1.47 o 
  -5  -3   6        6.81        6.88      0.84 o 
  -4  -3   6       23.46       19.88      0.84 o 
  -3  -3   6      192.24      179.82      2.31 o 
  -2  -3   6     2285.94     2442.86     19.40 o 
  -1  -3   6       50.50       46.30      0.90 o 
   0  -3   6      114.68      105.04      1.73 o 
   1  -3   6      413.62      456.90      4.26 o 
   2  -3   6       14.39       10.64      0.68 o 
   3  -3   6       26.43       12.05      1.44 o 
   4  -3   6      190.95      187.45      3.20 o 
   5  -3   6        7.93        9.85      1.32 o 
   6  -3   6        5.81        5.95      0.90 o 
   7  -3   6        0.27        0.30      0.80 o 
   8  -3   6       77.09       86.01      4.01 o 
  -7  -2   6        0.10        0.65      1.11 o 
  -6  -2   6      134.16      132.13      4.42 o 
  -5  -2   6       64.80       57.93      1.45 o 
  -4  -2   6       53.42       50.43      1.58 o 
  -3  -2   6      141.88      138.15      2.76 o 
  -2  -2   6       48.54       33.15      0.88 o 
  -1  -2   6      214.41      206.78      2.31 o 
   0  -2   6        8.78        9.64      0.47 o 
   1  -2   6     1875.67     1908.87     15.17 o 
   2  -2   6      266.97      285.44      3.48 o 
   3  -2   6       87.20       83.99      1.35 o 
   4  -2   6     1187.65     1209.35     12.98 o 
   5  -2   6        3.97        5.30      0.78 o 
   6  -2   6       23.24       15.60      1.17 o 
   7  -2   6       47.59       60.64      2.21 o 
   8  -2   6        0.64        3.17      1.49 o 
  -7  -1   6       45.51       49.72      2.92 o 
  -6  -1   6      147.00      133.55      3.00 o 
  -5  -1   6        4.51        4.23      0.75 o 
  -3  -1   6       19.60       21.97      0.77 o 
  -2  -1   6     1761.88     1819.96     14.70 o 
  -1  -1   6      146.48      127.85      1.66 o 
   0  -1   6      106.01       93.82      1.89 o 
   1  -1   6       58.35       63.92      1.19 o 
   2  -1   6        0.16        1.57      0.32 o 
   3  -1   6     1258.12     1359.20     11.15 o 
   4  -1   6      416.58      410.17      5.43 o 
   5  -1   6       26.30       30.44      1.35 o 
   6  -1   6        0.93       -0.34      0.60 o 
   7  -1   6      129.25      115.39      3.00 o 
   8  -1   6        2.21        3.36      1.03 o 
  -7   0   6        0.65        0.64      0.83 o 
  -6   0   6      322.59      325.42      5.20 o 
  -5   0   6       10.91       13.48      2.96 o 
  -4   0   6       56.79       58.54      1.32 o 
  -3   0   6        0.68       -0.06      0.28 o 
  -2   0   6      372.94      377.60      3.77 o 
  -1   0   6        6.45        6.97      0.41 o 
   0   0   6       36.31       45.23      0.86 o 
   1   0   6     2494.02     2632.57     46.09 o 
   2   0   6      311.83      407.47      3.78 o 
   3   0   6      450.38      524.06      6.26 o 
   4   0   6      133.86      154.27      3.92 o 
   5   0   6       10.38       19.34      1.14 o 
   6   0   6       75.07       72.83      2.23 o 
   7   0   6        0.74        2.57      0.90 o 
   8   0   6       33.43       25.12      1.63 o 
  -7   1   6       22.69       19.32      2.83 o 
  -6   1   6      106.34      100.20      2.67 o 
  -5   1   6       35.18       37.88      1.57 o 
  -4   1   6        0.00       -0.18      0.47 o 
  -3   1   6      152.61      137.07      1.93 o 
  -2   1   6      369.57      413.39      4.03 o 
  -1   1   6        0.05        0.88      0.65 o 
   0   1   6       78.54       95.63      1.68 o 
   1   1   6       12.08       17.84      0.57 o 
   2   1   6      534.91      616.08      9.47 o 
   3   1   6      982.51     1002.86     10.75 o 
   4   1   6      383.87      408.33      7.80 o 
   5   1   6      113.03      111.06      2.52 o 
   6   1   6      176.40      167.72      3.42 o 
   7   1   6        0.00       -0.61      0.70 o 
   8   1   6        8.05        3.93      1.00 o 
  -7   2   6        9.79        9.25      1.19 o 
  -6   2   6        1.00        1.62      0.76 o 
  -5   2   6      488.07      466.66      6.50 o 
  -4   2   6        2.28        2.03      0.62 o 
  -3   2   6       57.16       51.05      1.55 o 
  -2   2   6      638.42      677.31      6.06 o 
  -1   2   6       81.17       77.83      1.65 o 
   0   2   6      151.13      142.79      2.23 o 
   1   2   6     3777.01     4019.65     31.73 o 
   2   2   6      556.86      574.45      5.09 o 
   3   2   6      888.03      866.72     13.75 o 
   4   2   6      211.59      221.41      3.57 o 
   5   2   6       35.00       36.56      1.47 o 
   6   2   6       15.20       20.98      1.44 o 
   7   2   6       17.23       25.00      1.49 o 
   8   2   6        0.28       -0.61      1.53 o 
  -7   3   6        8.08        8.62      1.24 o 
  -6   3   6        0.28        0.46      0.92 o 
  -5   3   6       22.11       19.65      1.70 o 
  -4   3   6       99.83      104.28      2.46 o 
  -3   3   6      100.93       95.10      2.18 o 
  -2   3   6     1460.00     1427.75     14.78 o 
  -1   3   6      544.26      549.45      6.15 o 
   0   3   6      486.23      501.69      4.62 o 
   1   3   6      250.45      299.33      4.07 o 
   2   3   6       23.01       19.31      0.59 o 
   3   3   6      336.90      346.27      5.41 o 
   4   3   6       57.72       49.92      1.56 o 
   5   3   6      121.96      130.63      2.77 o 
   6   3   6        4.26        4.75      0.84 o 
   7   3   6       58.03       43.87      1.90 o 
   8   3   6        7.53        4.22      1.00 o 
  -7   4   6        0.39        0.66      1.61 o 
  -6   4   6        5.33        2.47      0.88 o 
  -5   4   6       25.56       25.90      1.48 o 
  -4   4   6       37.75       38.32      1.60 o 
  -3   4   6       11.34        8.87      0.87 o 
  -2   4   6      812.69      838.42      9.46 o 
  -1   4   6      551.39      548.19      8.78 o 
   0   4   6       16.63       34.26      0.83 o 
   1   4   6     2501.15     2640.67     25.62 o 
   2   4   6       90.47       56.84      1.07 o 
   3   4   6        8.63        9.99      0.79 o 
   4   4   6       47.53       48.00      1.55 o 
   5   4   6       12.67       17.60      1.16 o 
   6   4   6       31.35       35.46      1.57 o 
   7   4   6       15.45       19.45      1.44 o 
   8   4   6       15.89       22.46      1.57 o 
  -7   5   6        3.33        1.80      0.96 o 
  -6   5   6       19.22       15.86      1.35 o 
  -5   5   6       20.98       20.96      1.45 o 
  -4   5   6       17.10       18.17      1.21 o 
  -3   5   6      458.78      449.15      6.11 o 
  -2   5   6       36.70       42.11      1.52 o 
  -1   5   6      275.48      282.43      4.08 o 
   0   5   6       79.98       81.93      1.91 o 
   1   5   6        0.71        0.63      0.30 o 
   2   5   6        1.98        0.51      0.30 o 
   3   5   6      103.00       93.91      2.10 o 
   4   5   6        4.03        5.06      0.69 o 
   5   5   6        0.72        0.04      0.55 o 
   6   5   6       16.90       18.21      1.24 o 
   7   5   6       49.08       50.88      2.10 o 
   8   5   6        2.96        0.33      0.81 o 
  -6   6   6        2.15        0.64      1.14 o 
  -5   6   6      116.49      105.16      3.54 o 
  -4   6   6       50.40       54.31      2.00 o 
  -3   6   6      437.00      411.99      5.87 o 
  -2   6   6     1071.98     1112.59     12.29 o 
  -1   6   6      353.60      383.74      5.22 o 
   0   6   6     1360.19     1448.47     12.06 o 
   1   6   6     1800.08     1929.60     15.69 o 
   2   6   6      367.11      375.83      3.91 o 
   3   6   6      850.57      831.64      7.47 o 
   4   6   6       11.82        8.60      2.35 o 
   5   6   6        0.13       -0.24      0.56 o 
   6   6   6        0.18        1.16      0.69 o 
   7   6   6       26.91       22.20      1.52 o 
   8   6   6        6.51        4.72      1.08 o 
  -6   7   6       18.20       16.75      1.83 o 
  -5   7   6       42.52       36.34      1.87 o 
  -4   7   6        0.63        0.23      0.69 o 
  -3   7   6      154.24      152.75      3.23 o 
  -2   7   6      184.88      183.23      3.42 o 
  -1   7   6      495.42      486.53      6.35 o 
   0   7   6      111.21      104.04      1.67 o 
   1   7   6      120.93      122.58      1.89 o 
   2   7   6       73.00       63.47      1.34 o 
   3   7   6       16.77       21.20      0.88 o 
   4   7   6       33.18       27.63      1.36 o 
   5   7   6        9.33        9.13      0.98 o 
   6   7   6        0.25       -0.86      0.57 o 
   7   7   6       19.71       24.65      2.24 o 
   8   7   6       16.20       21.87      1.66 o 
  -6   8   6        4.02        7.11      1.17 o 
  -5   8   6        1.57        0.76      0.84 o 
  -4   8   6        5.93        7.74      1.22 o 
  -3   8   6        5.99        4.77      0.88 o 
  -2   8   6        3.53        5.17      0.80 o 
  -1   8   6       20.65       18.63      1.18 o 
   0   8   6      158.49      132.32      4.29 o 
   1   8   6      314.76      306.57      3.56 o 
   2   8   6       20.39       19.37      0.90 o 
   3   8   6        0.17       -0.70      0.66 o 
   4   8   6       99.78      100.98      2.53 o 
   5   8   6        0.05       -0.13      0.98 o 
   6   8   6        0.45       -0.39      0.62 o 
   7   8   6       65.45       71.26      3.62 o 
  -5   9   6       35.58       37.25      2.01 o 
  -4   9   6        0.14       -0.29      0.81 o 
  -3   9   6      174.25      170.66      3.68 o 
  -2   9   6      181.56      172.18      3.54 o 
  -1   9   6       20.69       22.15      1.27 o 
   0   9   6      170.02      185.71      3.73 o 
   1   9   6        0.11        0.60      0.93 o 
   2   9   6        4.06        3.34      0.72 o 
   3   9   6      209.45      215.69      3.85 o 
   4   9   6        0.38       -0.31      0.75 o 
   5   9   6        0.03       -0.91      0.61 o 
   6   9   6       12.42       13.81      1.27 o 
   7   9   6        0.59        0.31      0.84 o 
  -5  10   6        0.08       -0.71      0.94 o 
  -4  10   6       10.80       11.52      1.30 o 
  -3  10   6        9.00        9.55      1.19 o 
  -2  10   6       20.45       15.68      1.28 o 
  -1  10   6       38.24       42.29      1.76 o 
   0  10   6        6.54        4.23      0.78 o 
   1  10   6      679.91      676.70      8.39 o 
   2  10   6      102.98       84.05      1.84 o 
   3  10   6      744.80      763.27     10.11 o 
   4  10   6      115.52      106.61      2.76 o 
   5  10   6        0.07       -0.68      0.65 o 
   6  10   6       71.32       75.04      2.51 o 
   7  10   6        6.62        8.62      1.90 o 
  -4  11   6      115.13      115.36      3.34 o 
  -3  11   6       29.09       32.68      1.89 o 
  -2  11   6      116.12      102.88      2.89 o 
  -1  11   6       22.57       25.11      1.48 o 
   0  11   6      166.91      151.64      3.30 o 
   1  11   6       16.25       15.29      1.17 o 
   2  11   6       17.67       15.14      0.99 o 
   3  11   6       18.19       21.87      1.46 o 
   4  11   6        0.04        0.15      0.71 o 
   5  11   6        8.27        8.78      2.09 o 
   6  11   6        0.08        1.56      1.27 o 
  -3  12   6       73.58       81.21      4.55 o 
  -2  12   6       47.30       37.56      2.09 o 
  -1  12   6       50.54       57.10      2.17 o 
   0  12   6      148.13      138.14      3.23 o 
   1  12   6       14.95        8.84      1.84 o 
   2  12   6      107.88      104.30      7.30 o 
   3  12   6       24.14       22.35      1.49 o 
   4  12   6      214.37      212.15      6.07 o 
   5  12   6       17.83       20.14      2.21 o 
   6  12   6       30.96       31.82      2.79 o 
  -3  13   6       62.27       63.38      2.61 o 
  -2  13   6       15.91       20.37      1.60 o 
  -1  13   6       26.03       23.25      1.60 o 
   0  13   6       41.07       40.38      1.87 o 
   1  13   6        1.17        2.20      0.86 o 
   2  13   6       20.54       22.64      1.51 o 
   3  13   6       44.18       50.41      2.96 o 
   4  13   6       13.33       16.69      1.96 o 
   5  13   6        2.35        2.21      1.47 o 
  -2  14   6        0.10        1.28      1.02 o 
  -1  14   6        0.65        2.23      0.99 o 
   0  14   6        9.17        6.16      1.07 o 
   1  14   6       12.21       21.20      2.19 o 
   2  14   6       54.12       62.63      3.18 o 
   4  14   6        2.33        5.21      1.52 o 
   0  15   6       12.30       12.53      1.92 o 
   1  15   6       23.83       23.77      2.38 o 
   2  15   6        3.30        5.02      1.52 o 
  -2 -14   7       29.03       35.24      2.02 o 
  -1 -14   7        1.89        2.20      1.01 o 
   0 -14   7        0.46        0.59      0.88 o 
   1 -14   7       11.21       13.61      1.47 o 
  -3 -13   7        6.49        8.38      2.00 o 
  -2 -13   7       22.04       20.89      1.64 o 
  -1 -13   7        2.32        5.18      1.79 o 
   0 -13   7        2.15        1.08      0.90 o 
   1 -13   7        5.23        9.35      1.26 o 
   2 -13   7       18.75       21.84      1.64 o 
   3 -13   7        2.51        1.89      1.43 o 
  -4 -12   7        1.53        1.00      0.98 o 
  -3 -12   7        0.32        0.58      0.88 o 
  -2 -12   7       49.46       42.73      2.04 o 
  -1 -12   7        3.42        6.34      1.05 o 
   0 -12   7        0.86        1.59      1.87 o 
   1 -12   7       55.36       44.53      2.04 o 
   2 -12   7       71.09       72.90      2.52 o 
   3 -12   7        6.10        3.90      1.02 o 
   4 -12   7        3.51        2.48      1.43 o 
  -5 -11   7        4.72        6.49      1.15 o 
  -4 -11   7        0.28        1.77      1.35 o 
  -3 -11   7        1.62        0.52      0.83 o 
  -2 -11   7       65.06       68.00      2.34 o 
  -1 -11   7        0.18       -0.98      0.65 o 
   0 -11   7      111.71      104.74      3.29 o 
   1 -11   7       10.45        9.01      1.13 o 
   2 -11   7      100.34       95.84      2.73 o 
   3 -11   7       10.68       10.68      1.22 o 
   4 -11   7        2.73        4.01      1.47 o 
  -5 -10   7       51.02       50.93      4.03 o 
  -4 -10   7      124.32      127.45      4.63 o 
  -3 -10   7      214.66      204.61      4.12 o 
  -2 -10   7        1.24        0.65      0.80 o 
  -1 -10   7       17.80       14.61      2.42 o 
   0 -10   7       48.59       44.73      3.01 o 
   1 -10   7      218.70      191.35      3.80 o 
   2 -10   7       78.16       70.62      2.31 o 
   3 -10   7      109.65      101.04      2.74 o 
   4 -10   7      113.91      119.29      4.25 o 
  -6  -9   7        8.99        6.95      1.15 o 
  -5  -9   7        9.17        7.57      1.08 o 
  -4  -9   7       41.29       46.95      1.97 o 
  -3  -9   7        3.68        2.83      0.80 o 
  -2  -9   7      281.40      285.71      4.79 o 
  -1  -9   7       63.79       64.17      3.29 o 
   0  -9   7       23.55       19.70      1.28 o 
   1  -9   7       39.00       31.23      1.55 o 
   2  -9   7       37.63       36.71      1.66 o 
   3  -9   7        0.16        1.11      0.75 o 
   4  -9   7       26.03       26.38      2.12 o 
   5  -9   7        9.58       12.93      1.65 o 
   6  -9   7       24.95       25.92      2.41 o 
  -6  -8   7        2.41        5.06      2.38 o 
  -5  -8   7        4.70        4.49      0.91 o 
  -4  -8   7       11.42        9.78      1.12 o 
  -3  -8   7       76.68       70.13      2.17 o 
  -2  -8   7        5.84        5.59      0.83 o 
  -1  -8   7      293.57      281.13      4.63 o 
   0  -8   7       91.91       92.90      2.36 o 
   1  -8   7        0.65        2.09      1.12 o 
   2  -8   7       49.79       50.03      3.01 o 
   3  -8   7      181.09      179.35      3.45 o 
   4  -8   7        0.01        0.29      0.66 o 
   5  -8   7       42.17       45.10      2.48 o 
   6  -8   7        8.44        6.17      1.56 o 
  -6  -7   7       19.72       19.81      1.47 o 
  -5  -7   7        0.50       -0.06      0.65 o 
  -4  -7   7       29.38       35.05      1.60 o 
  -3  -7   7      134.21      132.31      2.91 o 
  -2  -7   7      432.25      442.87      8.96 o 
  -1  -7   7       49.93       52.14      1.75 o 
   0  -7   7      280.07      269.83      4.22 o 
   1  -7   7       85.22       83.58      2.16 o 
   2  -7   7       23.52       28.44      1.39 o 
   3  -7   7        2.93        4.72      0.74 o 
   4  -7   7        4.71        8.54      1.32 o 
   5  -7   7       44.25       39.39      1.71 o 
   6  -7   7        4.76        8.11      1.63 o 
  -7  -6   7       23.34       16.58      2.07 o 
  -6  -6   7       45.99       50.98      2.68 o 
  -5  -6   7      281.16      283.05      4.81 o 
  -4  -6   7       66.50       68.04      2.10 o 
  -3  -6   7      308.12      309.34      4.75 o 
  -2  -6   7       59.80       66.52      2.10 o 
  -1  -6   7       13.68       15.86      1.29 o 
   0  -6   7        0.35        0.13      0.78 o 
   1  -6   7       48.09       55.49      1.64 o 
   2  -6   7        0.03       -0.02      0.65 o 
   3  -6   7       41.52       44.50      1.91 o 
   4  -6   7      195.17      197.99      4.84 o 
   5  -6   7      279.32      281.06      4.63 o 
   6  -6   7        3.68        3.17      0.92 o 
   7  -6   7       42.66       40.94      2.94 o 
  -7  -5   7       47.69       52.23      3.07 o 
  -6  -5   7        0.06       -0.95      0.63 o 
  -5  -5   7       27.46       26.94      1.46 o 
  -4  -5   7        0.83       -0.39      0.52 o 
  -3  -5   7       50.16       50.33      1.66 o 
  -2  -5   7     1231.40     1208.67     18.53 o 
  -1  -5   7      445.42      418.71      5.49 o 
   0  -5   7       29.61       29.88      1.19 o 
   1  -5   7        5.55        8.61      0.55 o 
   2  -5   7      313.36      292.97      3.29 o 
   3  -5   7      158.74      164.22      2.77 o 
   4  -5   7       66.18       81.29      2.12 o 
   5  -5   7       59.00       56.71      1.90 o 
   6  -5   7       70.49       66.02      2.23 o 
   7  -5   7        3.28        1.92      1.41 o 
  -7  -4   7        3.87        6.78      1.51 o 
  -6  -4   7       71.68       81.98      3.52 o 
  -5  -4   7       32.30       30.70      1.50 o 
  -4  -4   7      200.55      193.33      3.53 o 
  -3  -4   7      117.22      112.48      2.45 o 
  -2  -4   7      170.69      156.01      2.82 o 
  -1  -4   7      238.00      287.20      3.02 o 
   0  -4   7      127.32      118.16      1.64 o 
   1  -4   7      493.59      456.41      4.42 o 
   2  -4   7       26.47       34.95      0.97 o 
   3  -4   7       36.68       40.54      1.28 o 
   4  -4   7        5.85        4.90      0.74 o 
   5  -4   7        1.02       -0.16      0.59 o 
   6  -4   7       19.44       20.61      1.44 o 
   7  -4   7       49.22       64.05      2.38 o 
  -7  -3   7       22.30       20.77      2.30 o 
  -6  -3   7       26.15       21.92      2.12 o 
  -5  -3   7       88.11       84.09      3.08 o 
  -4  -3   7       22.35       23.69      1.28 o 
  -3  -3   7      406.78      386.90      4.07 o 
  -2  -3   7      443.87      439.96      4.34 o 
  -1  -3   7      691.88      695.15      6.20 o 
   0  -3   7      778.30      778.33      6.81 o 
   1  -3   7      127.46      149.78      1.93 o 
   2  -3   7       26.00       22.86      0.92 o 
   3  -3   7      379.60      410.41      4.95 o 
   4  -3   7        2.66        2.65      1.33 o 
   5  -3   7       22.41       28.50      1.37 o 
   6  -3   7      105.86       98.98      2.61 o 
   7  -3   7        0.25       -0.95      0.77 o 
   8  -3   7       59.28       52.47      3.27 o 
  -7  -2   7       36.69       42.40      2.88 o 
  -6  -2   7       21.86       27.65      2.30 o 
  -5  -2   7      333.71      310.89      7.07 o 
  -4  -2   7        6.64        5.69      0.58 o 
  -3  -2   7       64.70       56.21      1.42 o 
  -2  -2   7      477.49      511.41      4.92 o 
  -1  -2   7        8.57        7.28      1.21 o 
   0  -2   7      492.85      485.06      4.53 o 
   1  -2   7     1283.27     1317.92     10.83 o 
   2  -2   7      593.53      642.88      8.41 o 
   3  -2   7      116.13       92.78      1.48 o 
   4  -2   7      232.42      223.33      3.66 o 
   5  -2   7       83.33       86.25      2.26 o 
   6  -2   7       24.50       36.39      1.70 o 
   7  -2   7       18.50       14.33      1.33 o 
   8  -2   7        8.86        6.76      1.24 o 
  -7  -1   7       28.75       37.27      2.85 o 
  -6  -1   7       19.82       17.54      1.25 o 
  -5  -1   7       10.43       11.04      2.05 o 
  -4  -1   7       14.10       20.29      2.36 o 
  -3  -1   7       20.22       20.66      0.81 o 
  -2  -1   7      235.96      226.29      2.67 o 
  -1  -1   7     1846.77     1971.85     15.84 o 
   0  -1   7      337.15      312.50      3.20 o 
   1  -1   7      717.55      801.27      6.90 o 
   2  -1   7      859.75      860.26     14.54 o 
   3  -1   7      152.32      176.70      2.12 o 
   4  -1   7       17.58       18.87      1.10 o 
   5  -1   7       39.40       42.07      1.60 o 
   6  -1   7        4.24        4.50      0.86 o 
   7  -1   7        8.02        6.37      1.15 o 
   8  -1   7       32.58       34.03      1.92 o 
  -7   0   7       42.70       38.83      3.28 o 
  -6   0   7       17.89       21.46      2.67 o 
  -5   0   7        1.28       -0.21      0.59 o 
  -4   0   7     1091.14     1046.83     11.65 o 
  -3   0   7       35.98       32.90      0.97 o 
  -2   0   7      235.18      221.80      2.85 o 
  -1   0   7        2.92        6.32      0.72 o 
   0   0   7     1170.14     1210.45     10.02 o 
   1   0   7       46.59       28.76      0.91 o 
   2   0   7     2310.51     2472.28     33.93 o 
   3   0   7      243.40      261.87      3.83 o 
   4   0   7      190.96      189.66      3.27 o 
   5   0   7        1.08        1.44      0.62 o 
   6   0   7       35.01       31.99      1.60 o 
   7   0   7       82.41       93.82      4.54 o 
   8   0   7        0.25        0.01      0.85 o 
  -7   1   7       12.81       13.36      1.34 o 
  -6   1   7        0.12        0.65      1.03 o 
  -5   1   7       25.55       24.69      1.41 o 
  -4   1   7        6.65        6.68      0.83 o 
  -3   1   7      387.84      393.83      5.28 o 
  -2   1   7       76.90       63.27      1.41 o 
  -1   1   7      417.24      431.33      4.18 o 
   0   1   7       32.43       57.91      1.40 o 
   1   1   7      498.01      480.50      6.64 o 
   2   1   7      295.64      328.19      4.32 o 
   3   1   7        3.41        2.39      0.75 o 
   4   1   7      438.99      446.98      5.87 o 
   5   1   7      185.31      201.55      3.61 o 
   6   1   7       28.03       26.30      1.44 o 
   7   1   7       10.31       10.80      1.25 o 
   8   1   7        0.02        1.07      0.89 o 
  -7   2   7       16.25       19.50      1.72 o 
  -6   2   7       18.39       20.00      1.42 o 
  -5   2   7       50.01       49.36      2.21 o 
  -4   2   7       87.89       86.87      3.07 o 
  -3   2   7      166.09      153.29      2.89 o 
  -2   2   7       24.06       22.63      0.73 o 
  -1   2   7       87.17      102.79      9.20 o 
   0   2   7       76.02       52.61      1.32 o 
   1   2   7      221.10      229.34      2.54 o 
   2   2   7       69.20       62.52      1.92 o 
   3   2   7        2.80        0.86      0.45 o 
   4   2   7       14.88       10.37      0.84 o 
   5   2   7       16.99       18.75      1.16 o 
   6   2   7        0.25        2.47      1.76 o 
   7   2   7        0.59        2.12      0.84 o 
   8   2   7        6.49        3.41      1.00 o 
  -7   3   7       10.19       10.22      1.30 o 
  -6   3   7        1.28        2.96      0.91 o 
  -5   3   7      111.60      104.61      2.72 o 
  -4   3   7      112.76      113.62      3.84 o 
  -3   3   7        2.29        2.77      1.13 o 
  -2   3   7      164.73      143.97      2.80 o 
  -1   3   7      564.84      522.87      4.90 o 
   0   3   7        1.01        1.90      0.31 o 
   1   3   7      760.76      876.60      7.57 o 
   2   3   7       60.52       73.83      1.22 o 
   3   3   7      120.05      127.32      3.53 o 
   4   3   7        3.85        8.11      0.83 o 
   5   3   7       66.86       60.11      2.04 o 
   6   3   7       14.76       12.45      1.12 o 
   7   3   7       24.73       21.08      1.48 o 
   8   3   7        1.92        2.79      0.92 o 
  -6   4   7      125.65      124.86      4.94 o 
  -5   4   7        3.40        2.66      0.78 o 
  -4   4   7      739.71      690.09      8.72 o 
  -3   4   7      161.37      154.61      5.02 o 
  -2   4   7      318.38      324.47      4.68 o 
  -1   4   7      188.17      200.83      3.41 o 
   0   4   7      485.04      450.12      4.40 o 
   1   4   7        3.49        6.15      0.46 o 
   2   4   7     1256.72     1325.27     13.84 o 
   3   4   7       73.95       76.13      1.92 o 
   4   4   7        2.33        1.30      0.60 o 
   5   4   7       92.69       99.97      2.45 o 
   6   4   7       49.53       49.95      3.19 o 
   7   4   7      212.93      214.28      4.29 o 
   8   4   7        6.11        3.39      1.01 o 
  -6   5   7        0.04       -0.92      0.77 o 
  -5   5   7        0.58       -0.06      0.72 o 
  -4   5   7        4.42        5.71      0.88 o 
  -3   5   7      221.10      219.77      3.90 o 
  -2   5   7      346.60      334.23      4.88 o 
  -1   5   7       85.26       82.58      1.99 o 
   0   5   7      438.52      442.35      6.11 o 
   1   5   7        1.67        2.76      0.59 o 
   2   5   7      215.52      258.76      2.96 o 
   3   5   7      467.55      458.27      5.98 o 
   4   5   7      174.42      180.14      5.04 o 
   5   5   7      194.22      190.47      3.60 o 
   6   5   7       11.58       11.53      1.11 o 
   7   5   7       47.96       45.41      2.02 o 
   8   5   7       17.92        8.93      1.67 o 
  -6   6   7        3.67        4.52      1.10 o 
  -5   6   7       39.60       35.37      2.75 o 
  -4   6   7       81.42       75.94      2.37 o 
  -3   6   7      255.56      257.56      4.40 o 
  -2   6   7      202.21      212.92      3.75 o 
  -1   6   7       91.13       89.00      2.49 o 
   0   6   7        0.10        4.31      0.44 o 
   1   6   7      114.97      116.46      1.81 o 
   2   6   7      158.23      154.62      2.17 o 
   3   6   7      314.10      315.90      5.07 o 
   4   6   7        2.36        3.02      0.71 o 
   5   6   7       40.28       40.10      1.66 o 
   6   6   7       43.88       51.77      1.97 o 
   7   6   7      215.00      227.48      4.53 o 
   8   6   7        2.96        3.30      1.08 o 
  -6   7   7        9.80       10.16      1.30 o 
  -5   7   7       48.09       52.41      2.16 o 
  -4   7   7       35.27       32.25      1.92 o 
  -3   7   7      172.76      174.92      3.59 o 
  -2   7   7      111.53      112.66      2.67 o 
  -1   7   7       15.92       17.26      1.16 o 
   0   7   7       19.03       20.33      1.12 o 
   1   7   7      545.05      578.47      5.65 o 
   2   7   7      180.40      191.85      2.58 o 
   3   7   7      587.33      570.70      7.25 o 
   4   7   7       14.56       16.17      1.70 o 
   5   7   7       31.78       32.99      2.31 o 
   6   7   7        4.25        4.12      1.42 o 
   7   7   7       82.45       77.45      2.62 o 
   8   7   7       12.09       11.85      1.42 o 
  -5   8   7        2.44        2.88      1.01 o 
  -4   8   7       58.17       58.18      2.22 o 
  -3   8   7       25.31       29.04      2.48 o 
  -2   8   7       10.34       11.53      1.20 o 
  -1   8   7        4.24        6.94      0.82 o 
   0   8   7        6.78        5.75      0.76 o 
   1   8   7        0.05        0.19      0.44 o 
   2   8   7      250.81      251.51      3.19 o 
   3   8   7      108.15       97.97      2.45 o 
   4   8   7      504.17      514.99      7.03 o 
   5   8   7       59.03       72.65      3.62 o 
   6   8   7        0.66       -0.64      0.66 o 
   7   8   7       14.15       16.69      1.49 o 
  -5   9   7        8.42       11.08      3.53 o 
  -4   9   7       34.48       36.19      1.90 o 
  -3   9   7      159.76      174.91      5.04 o 
  -2   9   7       14.87       18.56      1.32 o 
  -1   9   7        0.71        1.05      0.67 o 
   0   9   7        0.07       -0.02      0.57 o 
   1   9   7       93.11      102.87      2.45 o 
   2   9   7       63.41       58.76      2.10 o 
   3   9   7      178.07      195.00      3.69 o 
   4   9   7      381.43      361.26      7.65 o 
   5   9   7        1.85       -1.04      0.89 o 
   6   9   7        2.27        2.04      0.86 o 
   7   9   7       25.56       23.16      1.60 o 
  -4  10   7        3.00        3.16      0.99 o 
  -3  10   7      158.78      168.28      8.52 o 
  -2  10   7        1.68        1.54      0.81 o 
  -1  10   7      108.38      113.29      2.89 o 
   0  10   7        2.09        2.71      1.44 o 
   1  10   7       19.48       21.19      1.74 o 
   2  10   7      124.87      107.84      2.07 o 
   3  10   7        2.09        3.66      0.93 o 
   4  10   7      177.36      158.17      3.45 o 
   5  10   7       17.91       17.43      1.49 o 
   6  10   7        6.98        4.96      1.02 o 
   7  10   7       63.42       68.50      3.54 o 
  -4  11   7       99.96      103.59      3.25 o 
  -3  11   7        0.15       -0.42      0.88 o 
  -2  11   7      460.61      448.19      6.93 o 
  -1  11   7       10.48       13.12      1.24 o 
   0  11   7      133.00      121.41      2.97 o 
   1  11   7      109.06       97.17      2.61 o 
   2  11   7        0.35        0.13      0.68 o 
   3  11   7      550.48      520.47      7.24 o 
   4  11   7        1.10        1.74      0.78 o 
   5  11   7        3.18        1.08      0.86 o 
   6  11   7        0.34       -0.92      1.37 o 
  -3  12   7        0.00        0.20      0.91 o 
  -2  12   7        0.20        0.70      1.60 o 
  -1  12   7       79.76       87.39      2.71 o 
   0  12   7       16.13       11.55      2.07 o 
   1  12   7       71.56       71.71      2.33 o 
   2  12   7       44.42       32.78      1.67 o 
   3  12   7       70.90       67.32      2.30 o 
   4  12   7       67.81       76.71      2.52 o 
   5  12   7       22.73       23.08      2.38 o 
   6  12   7        0.03       -0.07      1.31 o 
  -2  13   7       19.61       16.67      2.81 o 
  -1  13   7        0.07        1.25      0.83 o 
   0  13   7       15.41       11.62      1.21 o 
   1  13   7        6.33        5.78      0.96 o 
   2  13   7        0.18        1.01      0.75 o 
   3  13   7       78.37       79.32      3.70 o 
   4  13   7        3.07        2.50      1.41 o 
   5  13   7        0.05        0.15      1.20 o 
  -1  14   7        1.29        1.68      0.97 o 
   0  14   7       12.33       14.55      1.42 o 
   1  14   7       37.00       36.21      1.88 o 
   2  14   7        0.02        0.31      1.14 o 
   1  15   7        0.84        0.53      1.12 o 
  -3 -13   8       18.75       18.70      3.08 o 
  -2 -13   8        5.96        5.72      1.15 o 
  -1 -13   8        4.48        2.46      1.09 o 
   0 -13   8        0.01       -1.49      1.02 o 
   1 -13   8        4.32        6.55      1.38 o 
   2 -13   8        0.00       -0.64      0.79 o 
  -4 -12   8       62.43       68.29      3.23 o 
  -3 -12   8       45.69       46.32      2.16 o 
  -2 -12   8        0.13        0.23      0.88 o 
  -1 -12   8       89.46       80.70      3.49 o 
   0 -12   8       26.70       24.35      2.35 o 
   1 -12   8        0.42        0.45      0.80 o 
   2 -12   8        2.14        1.31      0.88 o 
   3 -12   8        8.37        6.83      1.22 o 
  -4 -11   8        0.17        0.82      0.92 o 
  -3 -11   8       44.08       45.86      2.12 o 
  -2 -11   8       15.90       19.49      1.48 o 
  -1 -11   8        9.14        8.23      1.93 o 
   0 -11   8        7.31        1.77      0.89 o 
   1 -11   8       46.98       40.72      1.88 o 
   2 -11   8        0.45        1.43      0.79 o 
   3 -11   8        2.93        0.26      1.33 o 
  -5 -10   8        8.79        6.92      1.19 o 
  -4 -10   8        0.05        0.49      1.28 o 
  -3 -10   8       17.89       19.31      1.67 o 
  -2 -10   8       30.88       24.28      1.59 o 
  -1 -10   8       48.56       42.51      1.91 o 
   0 -10   8      264.10      248.47      7.70 o 
   1 -10   8        0.00        1.63      0.85 o 
   2 -10   8      305.80      296.17      5.95 o 
   3 -10   8       18.40       23.17      1.69 o 
  -5  -9   8       20.50       21.17      1.52 o 
  -4  -9   8       49.69       50.75      2.06 o 
  -3  -9   8       43.82       43.83      1.88 o 
  -2  -9   8       76.48       71.77      2.28 o 
  -1  -9   8      266.62      256.43      6.63 o 
   0  -9   8      148.41      141.07      3.17 o 
   1  -9   8        0.32       -0.11      1.31 o 
   2  -9   8        1.94        2.67      0.78 o 
   3  -9   8        0.83        1.06      0.75 o 
  -6  -8   8       60.35       65.58      2.45 o 
  -5  -8   8        0.22       -0.43      0.70 o 
  -4  -8   8       69.35       68.59      2.30 o 
  -3  -8   8       15.85       12.38      1.13 o 
  -2  -8   8       25.46       27.17      1.47 o 
  -1  -8   8        9.76        8.42      1.00 o 
   0  -8   8       19.52       18.14      1.22 o 
   1  -8   8      164.97      169.20      5.69 o 
   2  -8   8       29.54       23.71      1.42 o 
   3  -8   8       16.98       19.88      1.34 o 
   5  -8   8       31.41       31.15      3.18 o 
   6  -8   8       19.92       19.27      2.12 o 
  -6  -7   8       67.52       64.63      2.37 o 
  -5  -7   8       10.25       10.61      1.13 o 
  -4  -7   8        5.93        6.32      0.98 o 
  -3  -7   8       28.06       28.23      1.45 o 
  -2  -7   8        0.60        1.11      0.61 o 
  -1  -7   8       77.76       85.65      2.25 o 
   0  -7   8       37.73       36.31      1.53 o 
   1  -7   8        1.36        0.96      1.33 o 
   2  -7   8       50.99       52.46      2.03 o 
   3  -7   8      142.21      142.08      4.09 o 
   4  -7   8        0.31        0.09      0.94 o 
   5  -7   8       66.72       70.68      2.26 o 
   6  -7   8        3.69        4.80      0.97 o 
  -6  -6   8        4.18        4.95      0.98 o 
  -5  -6   8       11.29       13.42      1.27 o 
  -4  -6   8      137.55      129.39      3.90 o 
  -3  -6   8       57.38       50.75      1.78 o 
  -2  -6   8        4.01        2.67      0.64 o 
  -1  -6   8      146.58      138.29      2.81 o 
   0  -6   8       48.41       54.01      1.68 o 
   1  -6   8      960.40      979.55     10.94 o 
   2  -6   8      286.41      296.48      6.35 o 
   3  -6   8      772.60      764.10      8.70 o 
   4  -6   8       91.28       86.23      3.11 o 
   5  -6   8      161.71      147.05      3.21 o 
   6  -6   8       55.45       50.96      2.09 o 
   7  -6   8        6.71       10.21      1.89 o 
  -6  -5   8        0.20        0.25      1.11 o 
  -5  -5   8        5.76        5.75      0.87 o 
  -4  -5   8       49.41       43.94      1.73 o 
  -3  -5   8       10.64       11.50      0.96 o 
  -2  -5   8       15.88       14.52      1.23 o 
  -1  -5   8      971.40     1000.69     11.11 o 
   0  -5   8        0.02       -0.58      0.38 o 
   1  -5   8      145.01      135.17      1.96 o 
   2  -5   8      301.67      312.17      3.52 o 
   3  -5   8       25.36       20.08      1.12 o 
   4  -5   8      135.45      132.00      3.87 o 
   5  -5   8       90.35       94.66      2.52 o 
   6  -5   8      119.89      120.68      3.02 o 
   7  -5   8        4.19        4.22      1.55 o 
  -7  -4   8       39.91       51.39      3.19 o 
  -6  -4   8       42.25       44.98      2.89 o 
  -5  -4   8       34.54       39.32      2.44 o 
  -4  -4   8      324.02      309.97      4.88 o 
  -3  -4   8        1.16        0.44      0.69 o 
  -2  -4   8       18.75       18.38      1.34 o 
  -1  -4   8       42.54       41.99      1.47 o 
   0  -4   8       31.44       28.71      1.01 o 
   1  -4   8        1.95        1.62      0.34 o 
   2  -4   8      830.70      882.08      7.86 o 
   3  -4   8      192.09      181.53      2.89 o 
   4  -4   8        0.16        1.09      0.69 o 
   5  -4   8      141.18      139.71      3.09 o 
   6  -4   8       94.41       94.64      4.07 o 
   7  -4   8        1.61       -0.89      0.87 o 
  -7  -3   8        0.09        1.23      1.56 o 
  -6  -3   8       45.04       40.98      2.79 o 
  -5  -3   8        0.02        0.44      0.91 o 
  -4  -3   8        7.60        8.39      0.95 o 
  -3  -3   8       34.37       33.85      5.53 o 
  -2  -3   8      110.00      119.27      4.46 o 
  -1  -3   8      268.69      227.85      3.77 o 
   0  -3   8      205.59      191.81      2.35 o 
   1  -3   8      177.27      216.46      2.57 o 
   2  -3   8      471.13      521.10      5.98 o 
   3  -3   8        1.42        0.51      0.43 o 
   4  -3   8       71.44       70.83      2.01 o 
   5  -3   8       98.67      115.57      2.72 o 
   6  -3   8       76.92       70.88      2.29 o 
   7  -3   8        0.00       -1.14      0.76 o 
  -7  -2   8       14.29       19.59      2.36 o 
  -6  -2   8        3.48        6.78      1.47 o 
  -5  -2   8       86.80       95.03      3.74 o 
  -4  -2   8      248.96      238.37      4.00 o 
  -3  -2   8      191.79      182.30      3.71 o 
  -2  -2   8      208.44      204.47      2.59 o 
  -1  -2   8      290.71      274.69      3.07 o 
   0  -2   8      149.02      197.92      2.40 o 
   1  -2   8      754.14      736.07      6.56 o 
   2  -2   8      199.65      201.79      2.87 o 
   3  -2   8      570.27      525.85      6.52 o 
   4  -2   8       52.03       47.58      2.73 o 
   5  -2   8      206.68      194.01      3.66 o 
   6  -2   8       27.59       36.49      3.08 o 
   7  -2   8       15.48       22.30      1.56 o 
   8  -2   8        7.32       10.20      1.33 o 
  -7  -1   8       15.27       19.54      2.36 o 
  -6  -1   8       18.17       16.22      1.87 o 
  -5  -1   8       25.36       21.81      1.28 o 
  -4  -1   8      334.44      318.01      4.73 o 
  -3  -1   8       29.94       28.37      0.97 o 
  -2  -1   8     1356.14     1271.94     13.15 o 
  -1  -1   8       19.09       19.18      0.74 o 
   0  -1   8      433.80      424.86      4.19 o 
   1  -1   8     1183.95     1389.48     13.90 o 
   2  -1   8        3.70        4.22      0.47 o 
   3  -1   8      156.25      175.47      3.03 o 
   4  -1   8       10.91        5.00      0.77 o 
   5  -1   8       93.59      101.92      2.55 o 
   6  -1   8       32.83       34.56      1.63 o 
   7  -1   8        3.29        2.58      0.90 o 
   8  -1   8       13.06        9.98      1.28 o 
  -7   0   8       34.25       39.99      2.88 o 
  -6   0   8        0.54        0.50      0.70 o 
  -5   0   8       11.97       15.92      2.07 o 
  -4   0   8       95.94       73.19      2.27 o 
  -3   0   8        9.57        7.97      0.60 o 
  -2   0   8      121.89      130.41      1.95 o 
  -1   0   8      568.43      575.81      5.41 o 
   0   0   8      253.56      301.54      3.23 o 
   1   0   8     1277.77     1382.86     13.89 o 
   2   0   8      683.11      640.33      5.78 o 
   3   0   8       58.76       49.06      1.51 o 
   4   0   8       23.98       17.77      1.15 o 
   5   0   8        6.25        2.24      0.69 o 
   6   0   8       12.46       10.92      1.04 o 
   7   0   8       37.41       48.35      2.07 o 
   8   0   8        7.70       12.32      1.40 o 
  -7   1   8        0.80       -0.28      1.57 o 
  -6   1   8       10.74        4.15      0.88 o 
  -5   1   8        0.94        1.79      0.65 o 
  -4   1   8       83.39       78.34      2.17 o 
  -3   1   8      109.77      107.49      2.40 o 
  -2   1   8      207.51      208.45      3.08 o 
  -1   1   8      580.52      533.27      5.08 o 
   0   1   8     1730.19     1835.46     36.17 o 
   1   1   8      137.37      126.99      2.15 o 
   2   1   8     1189.77     1349.30     14.10 o 
   3   1   8        7.42        8.85      1.61 o 
   4   1   8      111.67      110.07      3.05 o 
   5   1   8       20.63       15.22      1.53 o 
   6   1   8       24.53       26.65      1.61 o 
   7   1   8       10.95       12.47      2.01 o 
   8   1   8       38.01       27.43      1.79 o 
  -7   2   8        5.16        6.12      1.20 o 
  -6   2   8       40.34       41.04      1.92 o 
  -5   2   8        0.18        1.18      0.72 o 
  -4   2   8       22.82       19.67      2.94 o 
  -3   2   8       38.76       34.97      1.47 o 
  -2   2   8       17.95       17.43      1.03 o 
  -1   2   8       33.02       31.70      1.17 o 
   0   2   8       66.65       46.58      1.82 o 
   1   2   8     1364.22     1341.59     11.16 o 
   2   2   8      124.11      127.28      1.75 o 
   3   2   8      625.52      597.75      8.66 o 
   4   2   8       55.79       46.15      1.65 o 
   5   2   8        0.20       -0.65      0.52 o 
   6   2   8        4.73        8.87      1.17 o 
   7   2   8       36.88       41.38      1.92 o 
   8   2   8        0.02        0.77      1.33 o 
  -6   3   8        0.03        0.27      0.76 o 
  -5   3   8        0.40       -0.90      0.61 o 
  -4   3   8      144.49      136.30      4.18 o 
  -3   3   8       54.37       51.37      1.78 o 
  -2   3   8      768.72      738.65      8.70 o 
  -1   3   8       45.89       50.99      1.09 o 
   0   3   8       53.23       65.17      1.24 o 
   1   3   8      667.55      747.84      6.71 o 
   2   3   8      152.23      175.23      2.19 o 
   3   3   8      963.54      933.44     10.49 o 
   4   3   8       29.71       21.75      1.25 o 
   5   3   8       66.85       69.06      2.11 o 
   6   3   8        8.49        7.74      0.98 o 
   7   3   8        0.32        1.27      1.85 o 
   8   3   8        2.09        1.58      0.95 o 
  -6   4   8        4.87        5.22      1.08 o 
  -5   4   8       14.64       14.89      1.27 o 
  -4   4   8      107.34       99.42      2.63 o 
  -3   4   8      123.47      128.42      2.85 o 
  -2   4   8      214.05      207.57      3.59 o 
  -1   4   8      127.79      124.33      2.53 o 
   0   4   8       91.73       83.66      1.45 o 
   1   4   8        0.06        1.20      0.33 o 
   2   4   8     1040.25     1056.95      9.11 o 
   3   4   8      279.93      296.53      4.45 o 
   4   4   8     1396.11     1306.33     14.29 o 
   5   4   8       97.58       69.36      2.12 o 
   6   4   8       66.90       64.70      2.38 o 
   7   4   8        6.52        3.66      1.01 o 
   8   4   8       34.35       40.48      2.12 o 
  -6   5   8        0.00       -0.15      0.85 o 
  -5   5   8       25.61       22.13      1.51 o 
  -4   5   8      141.95      125.93      3.01 o 
  -3   5   8      303.27      306.79      4.93 o 
  -2   5   8        2.40        2.00      0.64 o 
  -1   5   8      126.23      128.69      2.93 o 
   0   5   8       88.15       83.63      1.67 o 
   1   5   8        1.32        1.92      0.38 o 
   2   5   8       29.25       31.52      0.93 o 
   3   5   8      193.27      182.60      3.29 o 
   4   5   8       10.64       10.02      1.43 o 
   5   5   8      168.08      151.35      3.25 o 
   6   5   8        0.95        1.39      0.74 o 
   7   5   8       66.90       62.74      2.38 o 
   8   5   8        0.12        1.19      0.99 o 
  -6   6   8       52.61       51.51      2.29 o 
  -5   6   8       95.49       93.81      2.83 o 
  -4   6   8       26.07       22.88      1.49 o 
  -3   6   8       19.85       21.13      1.35 o 
  -2   6   8        6.46        6.36      0.88 o 
  -1   6   8       13.59       10.41      0.89 o 
   0   6   8        3.66        6.11      0.72 o 
   1   6   8      156.74      132.27      2.30 o 
   2   6   8      169.43      154.29      7.07 o 
   3   6   8       15.79       17.74      1.52 o 
   4   6   8      436.44      434.82      6.14 o 
   5   6   8      514.33      508.52      7.07 o 
   6   6   8       20.79       16.51      1.31 o 
   7   6   8       95.12       95.62      2.91 o 
   8   6   8        3.81        2.08      1.05 o 
  -5   7   8       15.90       11.20      1.46 o 
  -4   7   8       69.03       68.03      2.35 o 
  -3   7   8        7.92        8.39      1.09 o 
  -2   7   8     1159.38     1159.26     13.49 o 
  -1   7   8       25.05       27.22      1.33 o 
   0   7   8       22.65       23.91      1.91 o 
   1   7   8       13.01        9.48      0.64 o 
   2   7   8       26.18       26.21      0.97 o 
   3   7   8      562.39      544.32      7.11 o 
   4   7   8      144.18      139.67      3.08 o 
   5   7   8      107.43      100.26      2.73 o 
   6   7   8      101.23       88.88      2.69 o 
   7   7   8       78.34       85.23      2.96 o 
  -5   8   8        3.35        1.99      1.67 o 
  -4   8   8       76.81       70.43      2.48 o 
  -3   8   8       11.36        8.25      1.10 o 
  -2   8   8      179.91      174.95      3.66 o 
  -1   8   8       75.36       63.20      2.05 o 
   0   8   8       30.49       28.85      1.48 o 
   1   8   8       16.83       18.72      1.59 o 
   2   8   8        2.20        1.34      0.69 o 
   3   8   8       83.30       90.71      2.45 o 
   4   8   8      595.67      559.31      7.58 o 
   5   8   8        0.54       -0.64      0.67 o 
   6   8   8       34.39       34.53      1.79 o 
   7   8   8       15.22       15.78      1.86 o 
  -5   9   8        0.36        0.36      0.92 o 
  -4   9   8       18.70       15.94      1.51 o 
  -3   9   8       40.56       38.76      1.90 o 
  -2   9   8       45.19       40.82      1.88 o 
  -1   9   8      269.19      283.72      5.95 o 
   0   9   8        4.62        5.90      0.90 o 
   1   9   8      305.58      299.85      4.76 o 
   2   9   8      208.94      192.01      2.82 o 
   3   9   8      582.20      582.16      9.60 o 
   4   9   8       42.24       38.07      2.47 o 
   5   9   8       59.15       67.51      2.35 o 
   6   9   8       34.94       39.83      1.93 o 
   7   9   8       31.21       33.90      1.93 o 
  -4  10   8       11.95        7.27      1.20 o 
  -3  10   8       42.10       41.03      2.03 o 
  -2  10   8        0.83        0.61      1.12 o 
  -1  10   8       26.09       22.18      1.47 o 
   0  10   8       74.67       76.65      2.31 o 
   1  10   8       12.68       13.49      1.13 o 
   2  10   8       92.42       91.30      3.19 o 
   3  10   8      322.00      307.07      5.08 o 
   4  10   8       15.20       16.74      1.57 o 
   5  10   8      166.98      161.51      3.72 o 
   6  10   8        0.06       -1.11      0.74 o 
  -3  11   8        0.02        0.67      0.85 o 
  -2  11   8       89.36       97.89      3.01 o 
  -1  11   8       21.50       18.87      1.48 o 
   0  11   8       26.27       28.48      1.66 o 
   1  11   8       68.75       61.58      2.11 o 
   2  11   8       11.99       12.07      1.15 o 
   3  11   8        3.02        8.46      1.11 o 
   4  11   8       39.16       43.74      1.99 o 
   5  11   8       21.74       17.63      1.45 o 
   6  11   8        0.99        1.14      0.90 o 
  -3  12   8        0.24        0.85      0.98 o 
  -2  12   8        1.81        4.47      1.43 o 
  -1  12   8        3.37        4.62      1.01 o 
   0  12   8       49.14       45.14      2.40 o 
   1  12   8       51.20       54.31      3.00 o 
   2  12   8       30.75       23.35      2.29 o 
   3  12   8       55.99       57.88      3.23 o 
   4  12   8       92.71       82.71      2.69 o 
   5  12   8       37.62       46.00      2.11 o 
  -2  13   8        0.57       -0.80      1.24 o 
  -1  13   8        0.54        2.67      1.01 o 
   0  13   8       49.68       55.19      2.25 o 
   1  13   8        0.44        1.71      0.83 o 
   2  13   8        7.72       11.21      1.78 o 
   3  13   8       55.75       60.22      3.39 o 
   4  13   8       56.44       54.98      2.31 o 
   5  13   8        9.96       17.23      2.19 o 
   0  14   8       12.39       19.33      1.56 o 
   1  14   8        4.80        6.11      1.10 o 
   2  14   8       23.34       29.48      2.63 o 
  -2 -13   9        0.40        0.32      0.95 o 
  -1 -13   9       12.38        8.36      1.41 o 
   0 -13   9        1.84        2.90      1.51 o 
   1 -13   9        1.40        1.28      0.90 o 
  -3 -12   9        6.25        2.73      1.04 o 
  -2 -12   9       20.28       18.47      1.90 o 
  -1 -12   9        7.55       10.20      1.27 o 
   0 -12   9        0.04       -0.95      0.76 o 
   1 -12   9        1.02        1.00      1.00 o 
   2 -12   9        0.80        1.27      0.91 o 
   3 -12   9        0.25        0.04      0.86 o 
  -4 -11   9       16.77       14.91      1.45 o 
  -3 -11   9       21.88       22.42      1.69 o 
  -2 -11   9       23.29       20.34      1.58 o 
  -1 -11   9       69.14       61.44      2.34 o 
   0 -11   9       20.64       21.29      1.57 o 
   1 -11   9        3.54        3.04      0.94 o 
   2 -11   9        0.00        0.68      0.87 o 
   3 -11   9        7.97       11.62      1.27 o 
  -4 -10   9       33.32       37.29      1.92 o 
  -3 -10   9       58.43       63.10      2.37 o 
  -2 -10   9      272.73      285.76      5.17 o 
  -1 -10   9       24.92       19.76      1.48 o 
   0 -10   9      270.75      280.83      5.01 o 
   1 -10   9       20.80       14.79      1.31 o 
   2 -10   9        0.06       -0.01      0.78 o 
   3 -10   9       10.93       13.65      1.48 o 
  -5  -9   9       18.94       17.45      1.44 o 
  -4  -9   9        1.60        0.42      0.82 o 
  -3  -9   9        0.23        0.00      0.71 o 
  -2  -9   9        4.73        4.93      0.95 o 
  -1  -9   9      297.88      313.83      6.63 o 
   0  -9   9       72.81       62.99      3.40 o 
   1  -9   9       90.21       94.62      3.21 o 
   2  -9   9       67.72       65.52      2.21 o 
   3  -9   9        6.89        7.41      1.04 o 
   5  -9   9        7.46        9.85      1.74 o 
  -5  -8   9        0.25       -0.33      1.00 o 
  -4  -8   9       94.49       96.96      2.78 o 
  -3  -8   9        2.99        5.10      1.12 o 
  -2  -8   9       10.60       11.09      1.09 o 
  -1  -8   9       15.39       23.39      1.46 o 
   0  -8   9        4.71        1.64      1.46 o 
   1  -8   9        1.02        0.21      1.03 o 
   2  -8   9      369.93      365.51      5.55 o 
   3  -8   9        0.02        0.79      0.89 o 
   5  -8   9        0.47       -0.27      1.16 o 
   6  -8   9        1.44        4.59      1.40 o 
  -6  -7   9        3.81        3.41      1.12 o 
  -5  -7   9       15.90       15.82      1.32 o 
  -4  -7   9       31.00       29.69      1.61 o 
  -3  -7   9       12.17       14.13      2.16 o 
  -2  -7   9      130.89      121.05      2.90 o 
  -1  -7   9      184.70      188.52      3.59 o 
   0  -7   9       28.61       24.67      1.36 o 
   1  -7   9       68.94       60.04      1.96 o 
   2  -7   9       34.54       29.98      1.54 o 
   3  -7   9      131.68      114.46      3.69 o 
   4  -7   9       96.32      108.53      3.58 o 
   5  -7   9        0.09        0.40      0.79 o 
   6  -7   9       16.71       18.99      2.15 o 
  -6  -6   9       15.97       18.16      2.18 o 
  -5  -6   9       66.02       72.11      2.38 o 
  -4  -6   9        7.14        7.68      1.45 o 
  -3  -6   9        0.91        0.70      0.63 o 
  -2  -6   9      124.58      129.71      2.91 o 
  -1  -6   9       82.94       78.13      2.14 o 
   0  -6   9      207.73      230.61      4.28 o 
   1  -6   9      294.80      319.79      5.90 o 
   2  -6   9       57.16       58.41      2.63 o 
   3  -6   9      261.68      260.74      3.97 o 
   4  -6   9      100.02       97.82      3.40 o 
   5  -6   9       24.38       25.69      1.52 o 
   6  -6   9       53.27       46.20      3.63 o 
  -6  -5   9       11.54        8.40      1.63 o 
  -5  -5   9       62.67       64.14      2.22 o 
  -4  -5   9      182.00      175.67      3.59 o 
  -3  -5   9        3.94        3.42      0.72 o 
  -2  -5   9      309.40      307.21      6.50 o 
  -1  -5   9       61.67       62.17      1.85 o 
   0  -5   9       21.40       21.62      3.57 o 
   1  -5   9       16.72       16.88      1.09 o 
   2  -5   9       70.61       68.56      1.50 o 
   3  -5   9       58.05       60.60      2.55 o 
   4  -5   9      318.87      323.07      6.83 o 
   5  -5   9        8.63        9.92      2.11 o 
   6  -5   9      156.55      160.95      5.32 o 
   7  -5   9       14.09       16.70      1.47 o 
  -5  -4   9        1.49        2.09      0.74 o 
  -4  -4   9      346.14      324.90      5.16 o 
  -3  -4   9      106.38      111.71      2.61 o 
  -2  -4   9        0.13        0.71      0.57 o 
  -1  -4   9       45.34       48.14      1.59 o 
   0  -4   9      219.21      226.59      3.61 o 
   1  -4   9      159.93      173.05      2.33 o 
   2  -4   9      487.81      496.33      5.00 o 
   3  -4   9        2.99        3.05      0.89 o 
   4  -4   9      430.03      420.59      6.20 o 
   5  -4   9       70.25       72.57      2.27 o 
   6  -4   9        3.42        1.89      0.89 o 
   7  -4   9       36.47       44.15      3.14 o 
  -6  -3   9       46.39       49.03      3.05 o 
  -5  -3   9        4.87        7.06      1.40 o 
  -4  -3   9        0.26        0.92      0.92 o 
  -3  -3   9       56.73       67.07      2.00 o 
  -2  -3   9        4.76        7.61      1.02 o 
  -1  -3   9      562.58      585.96      5.61 o 
   0  -3   9       20.71       19.17      0.75 o 
   1  -3   9        0.47        1.43      0.36 o 
   2  -3   9        1.85        0.77      0.46 o 
   3  -3   9      179.05      175.02      4.28 o 
   4  -3   9        9.42        7.60      0.91 o 
   5  -3   9       40.30       34.24      1.63 o 
   6  -3   9      100.91      104.67      4.39 o 
   7  -3   9        7.58        7.59      1.17 o 
  -6  -2   9      102.52      109.56      4.50 o 
  -5  -2   9       19.49       32.80      2.45 o 
  -4  -2   9       28.86       27.78      2.14 o 
  -3  -2   9       68.65       76.85      2.06 o 
  -2  -2   9       34.98       26.07      0.94 o 
  -1  -2   9       15.33       17.15      2.01 o 
   0  -2   9      308.62      293.93      3.27 o 
   1  -2   9        7.19        7.56      0.52 o 
   2  -2   9      401.05      409.00      4.96 o 
   3  -2   9       87.50       87.81      2.92 o 
   4  -2   9      138.22      133.11      2.86 o 
   5  -2   9      103.94      102.25      2.61 o 
   6  -2   9       36.97       33.70      1.67 o 
   7  -2   9        8.76        9.43      2.06 o 
  -6  -1   9        0.04        0.69      1.36 o 
  -5  -1   9       22.03       19.36      1.98 o 
  -4  -1   9       33.30       30.41      2.50 o 
  -3  -1   9      112.91      107.35      1.90 o 
  -2  -1   9      491.75      468.30      4.81 o 
  -1  -1   9      827.43      806.10      7.30 o 
   0  -1   9      115.60      107.45      1.96 o 
   1  -1   9      153.00      146.89      2.43 o 
   2  -1   9       97.96       97.09      1.85 o 
   3  -1   9       82.01       92.38      2.18 o 
   4  -1   9       16.04       35.26      5.54 o 
   5  -1   9       12.28        9.89      1.02 o 
   6  -1   9        3.18        5.52      0.94 o 
   7  -1   9       24.11       24.10      1.67 o 
  -6   0   9      224.11      231.74      6.67 o 
  -5   0   9        0.81        3.33      1.82 o 
  -4   0   9      620.85      580.96      7.49 o 
  -3   0   9      151.11      155.74      3.00 o 
  -2   0   9      355.87      346.49      3.84 o 
  -1   0   9      571.54      615.28      7.40 o 
   0   0   9       60.37       73.02      1.39 o 
   1   0   9       53.05       76.82      1.66 o 
   2   0   9      816.06      868.82      7.64 o 
   3   0   9       30.52       29.30      2.09 o 
   4   0   9      605.46      575.27      7.38 o 
   5   0   9        2.76        3.58      0.80 o 
   6   0   9        4.38        5.25      1.91 o 
   7   0   9       12.52        8.16      1.15 o 
   8   0   9        0.07       -0.23      1.23 o 
  -6   1   9       63.78       53.11      2.16 o 
  -5   1   9       28.73       29.84      1.58 o 
  -4   1   9       62.40       63.18      2.00 o 
  -3   1   9      300.68      301.40      4.63 o 
  -2   1   9        4.84        6.21      0.98 o 
  -1   1   9       97.14       95.24      2.06 o 
   0   1   9       20.19       15.53      0.90 o 
   1   1   9       52.13       49.00      1.33 o 
   2   1   9       77.03       87.92      1.46 o 
   3   1   9      538.39      528.64      6.72 o 
   4   1   9        0.66        0.39      0.60 o 
   5   1   9        6.85        3.36      0.75 o 
   6   1   9       19.05       18.34      1.32 o 
   7   1   9       12.93       14.94      1.35 o 
   8   1   9        1.10       -0.69      0.82 o 
  -6   2   9        8.11        7.35      1.15 o 
  -5   2   9       33.14       36.14      1.75 o 
  -4   2   9       24.06       24.05      1.38 o 
  -3   2   9        8.14        7.57      1.16 o 
  -2   2   9       39.19       40.76      1.56 o 
  -1   2   9      312.68      307.40      4.41 o 
   0   2   9      193.25      171.62      2.88 o 
   1   2   9       59.22       73.85      1.57 o 
   2   2   9      260.41      268.62      3.33 o 
   3   2   9       33.37       35.60      1.41 o 
   4   2   9       42.19       44.51      1.68 o 
   5   2   9       31.31       30.75      1.50 o 
   6   2   9       37.95       49.08      1.97 o 
   7   2   9        4.69        2.94      0.94 o 
   8   2   9       40.07       37.56      2.09 o 
  -6   3   9       10.12        7.73      1.13 o 
  -5   3   9        6.43        4.13      1.27 o 
  -4   3   9       64.89       52.15      2.63 o 
  -3   3   9        0.01       -1.03      0.69 o 
  -2   3   9     2242.24     2248.65     27.02 o 
  -1   3   9      135.55      137.73      2.00 o 
   0   3   9      506.93      543.04      5.28 o 
   1   3   9       81.71       72.30      1.38 o 
   2   3   9       25.38       27.36      0.84 o 
   3   3   9       14.24       15.76      1.08 o 
   4   3   9      124.30      138.75      6.20 o 
   5   3   9        0.60        1.72      0.74 o 
   6   3   9        2.27        5.07      1.68 o 
   7   3   9       13.32       13.73      2.40 o 
   8   3   9        3.71        5.42      1.12 o 
  -6   4   9       62.92       64.18      2.48 o 
  -5   4   9        1.87        0.22      0.76 o 
  -4   4   9       41.78       38.21      1.70 o 
  -3   4   9        0.59       -0.10      0.60 o 
  -2   4   9        8.69       13.72      1.15 o 
  -1   4   9       45.95       46.61      4.83 o 
   0   4   9       54.74       49.43      1.17 o 
   1   4   9      518.30      489.03      4.89 o 
   2   4   9       21.70       21.01      2.22 o 
   3   4   9      286.99      303.45      6.49 o 
   4   4   9      180.85      166.35      3.34 o 
   5   4   9       56.54       63.70      2.14 o 
   6   4   9       41.72       41.27      1.84 o 
   7   4   9        8.58       13.63      1.36 o 
   8   4   9        8.19        6.26      1.19 o 
  -6   5   9       82.34       72.58      3.08 o 
  -5   5   9       13.88       12.55      1.24 o 
  -4   5   9       54.04       50.79      2.03 o 
  -3   5   9        0.69       -0.15      0.63 o 
  -2   5   9      172.42      164.09      3.65 o 
  -1   5   9       36.14       38.24      3.18 o 
   0   5   9      599.15      622.66     11.38 o 
   1   5   9        2.47        3.42      1.09 o 
   2   5   9        3.24        2.09      1.10 o 
   3   5   9      573.01      565.39      7.28 o 
   4   5   9        9.55       14.73      1.74 o 
   5   5   9       31.21       39.78      2.85 o 
   6   5   9       62.99       63.57      2.87 o 
   7   5   9       30.16       26.78      1.73 o 
  -5   6   9        0.03        0.00      0.87 o 
  -4   6   9       49.77       48.28      2.00 o 
  -3   6   9       46.76       41.47      2.05 o 
  -2   6   9       24.11       23.42      1.48 o 
  -1   6   9       10.68        9.96      0.93 o 
   0   6   9      292.16      293.42      4.54 o 
   1   6   9      143.73      132.33      2.09 o 
   2   6   9      185.97      198.11      3.49 o 
   3   6   9      247.31      246.20      4.14 o 
   4   6   9        7.64       12.03      3.42 o 
   5   6   9      529.71      490.26      7.02 o 
   6   6   9       28.37       36.53      1.80 o 
   7   6   9       59.12       60.15      2.37 o 
  -5   7   9        6.70        7.18      1.26 o 
  -4   7   9        0.05       -0.50      0.70 o 
  -3   7   9        7.40        4.78      0.92 o 
  -2   7   9      664.02      647.81      8.51 o 
  -1   7   9       57.89       52.10      2.44 o 
   0   7   9       92.87       91.16      2.32 o 
   1   7   9       55.78       53.91      1.32 o 
   2   7   9       48.31       51.03      1.73 o 
   3   7   9       19.41       17.65      1.84 o 
   4   7   9        3.61        5.26      0.95 o 
   5   7   9      256.34      244.39      4.54 o 
   6   7   9       79.69       80.55      3.45 o 
   7   7   9        4.97        3.09      1.31 o 
  -5   8   9       38.49       42.42      2.14 o 
  -4   8   9        0.07        1.05      0.82 o 
  -3   8   9       12.16       12.25      1.24 o 
  -2   8   9      124.87      135.05      3.31 o 
  -1   8   9       85.94       75.78      2.30 o 
   0   8   9      169.59      167.97      3.37 o 
   1   8   9      312.50      290.59      4.59 o 
   2   8   9      192.21      195.74      3.60 o 
   3   8   9        4.00        2.28      0.78 o 
   4   8   9       86.28       82.52      2.50 o 
   5   8   9        8.31        7.46      1.15 o 
   6   8   9        1.03        0.17      0.79 o 
   7   8   9        1.77        0.19      0.88 o 
  -4   9   9       25.65       26.93      1.73 o 
  -3   9   9      111.48      111.38      3.15 o 
  -2   9   9        3.30        3.41      1.01 o 
  -1   9   9       51.54       48.83      1.95 o 
   0   9   9      275.46      286.90      4.81 o 
   1   9   9       75.02       63.73      2.06 o 
   2   9   9       41.30       44.38      1.73 o 
   3   9   9        0.31        0.35      0.84 o 
   4   9   9      344.11      338.98      5.56 o 
   5   9   9       43.30       34.95      1.83 o 
   6   9   9        4.55        2.55      0.97 o 
   7   9   9       18.75       23.83      1.75 o 
  -4  10   9        6.53        5.42      1.17 o 
  -3  10   9        1.17        1.11      0.92 o 
  -2  10   9        9.28        8.30      1.25 o 
  -1  10   9       28.68       23.43      1.60 o 
   0  10   9        0.82        0.21      0.74 o 
   1  10   9      237.56      233.83      4.27 o 
   2  10   9       60.19       45.58      2.76 o 
   3  10   9      129.82      137.10      3.69 o 
   4  10   9       23.43       21.68      1.52 o 
   5  10   9      260.16      264.78      5.03 o 
   6  10   9        6.03        5.16      1.11 o 
  -3  11   9        2.83        1.59      1.01 o 
  -2  11   9      122.76      129.52      3.50 o 
  -1  11   9       92.46       99.97      2.93 o 
   0  11   9        8.89       11.24      1.22 o 
   1  11   9       97.28       84.69      2.54 o 
   2  11   9        0.86       -1.09      1.03 o 
   3  11   9       25.83       20.10      2.21 o 
   4  11   9      141.67      156.66      3.69 o 
   5  11   9        5.73        5.99      1.62 o 
   6  11   9       30.45       36.39      2.09 o 
  -2  12   9      115.46      115.23      3.38 o 
  -1  12   9       45.60       44.65      3.02 o 
   0  12   9        3.54        5.15      1.00 o 
   1  12   9       25.75       26.79      1.61 o 
   2  12   9        2.98        3.74      1.41 o 
   3  12   9       31.06       26.85      2.52 o 
   4  12   9        0.09        0.34      0.87 o 
   5  12   9       10.84        9.86      1.30 o 
  -1  13   9       18.98       16.18      1.69 o 
   0  13   9        8.83       11.66      1.31 o 
   1  13   9       10.81        7.46      2.08 o 
   2  13   9        0.79        2.67      1.27 o 
   3  13   9       15.48       12.50      1.90 o 
   4  13   9       46.24       46.31      3.16 o 
   1  14   9        6.16        4.30      1.03 o 
   2  14   9        9.02        9.43      1.87 o 
  -2 -12  10        1.25        0.49      0.95 o 
  -1 -12  10        4.05        1.90      0.99 o 
   0 -12  10       15.03       13.64      1.96 o 
   1 -12  10        0.81        0.35      1.61 o 
   2 -12  10       44.57       44.00      2.16 o 
  -3 -11  10       13.92       16.45      1.56 o 
  -2 -11  10       46.71       51.36      2.25 o 
  -1 -11  10        3.08        3.21      0.99 o 
   0 -11  10        1.11       -0.38      0.77 o 
   1 -11  10        0.29       -0.76      0.80 o 
   2 -11  10        3.36        3.20      0.94 o 
   3 -11  10        1.97        6.49      1.58 o 
  -4 -10  10        9.54        7.39      1.17 o 
  -3 -10  10        7.84       13.56      1.36 o 
  -2 -10  10       45.47       43.01      2.35 o 
  -1 -10  10        2.09        1.82      0.92 o 
   0 -10  10        0.67        0.32      0.74 o 
   1 -10  10        6.02        7.78      1.11 o 
   2 -10  10        0.90        0.28      0.82 o 
   3 -10  10        4.66        7.53      1.61 o 
  -4  -9  10       50.19       47.91      2.11 o 
  -3  -9  10        9.78        9.49      1.18 o 
  -2  -9  10      286.31      264.87      4.87 o 
  -1  -9  10       13.02       11.49      1.24 o 
   0  -9  10       24.99       19.48      1.42 o 
   1  -9  10        8.76        4.48      0.95 o 
   2  -9  10       23.20       19.35      1.37 o 
   3  -9  10        0.96        1.29      1.12 o 
   5  -9  10        1.82        4.23      1.54 o 
  -5  -8  10        0.12       -0.27      0.83 o 
  -4  -8  10       30.41       30.61      1.77 o 
  -3  -8  10       50.39       50.82      2.94 o 
  -2  -8  10        0.01       -0.50      0.69 o 
  -1  -8  10        3.72        7.51      1.04 o 
   0  -8  10       82.35       81.83      2.46 o 
   1  -8  10        0.42       -0.04      1.44 o 
   2  -8  10        1.99        0.02      0.73 o 
   5  -8  10        0.05       -0.63      1.16 o 
  -5  -7  10        0.21        0.04      0.73 o 
  -4  -7  10       60.74       57.65      2.21 o 
  -3  -7  10        0.06        0.04      0.79 o 
  -2  -7  10      150.86      159.04      3.47 o 
  -1  -7  10      286.37      268.05      7.39 o 
   0  -7  10      750.32      731.80     14.44 o 
   1  -7  10      141.35      143.99      3.15 o 
   2  -7  10      145.66      154.16      3.22 o 
   5  -7  10       21.46       21.42      2.14 o 
   6  -7  10       19.64       20.75      1.87 o 
  -5  -6  10       41.98       52.12      2.16 o 
  -4  -6  10       37.72       41.19      1.83 o 
  -3  -6  10      426.63      449.67      8.83 o 
  -2  -6  10       49.09       43.68      1.79 o 
  -1  -6  10      533.92      572.84     11.56 o 
   0  -6  10      296.77      269.23      6.50 o 
   1  -6  10      536.23      535.49      7.02 o 
   2  -6  10      394.80      394.97      5.65 o 
   4  -6  10       12.10       12.48      1.51 o 
   5  -6  10       12.28       14.08      1.40 o 
   6  -6  10       16.90       26.39      1.70 o 
  -6  -5  10        2.60        2.29      1.40 o 
  -5  -5  10        3.07        1.29      0.79 o 
  -4  -5  10        2.10        0.67      0.72 o 
  -3  -5  10        4.41        5.71      0.97 o 
  -2  -5  10      237.10      226.75      4.03 o 
  -1  -5  10        1.35        0.70      0.64 o 
   0  -5  10        0.06        0.35      0.54 o 
   1  -5  10        8.76       10.39      1.63 o 
   2  -5  10      367.27      360.30      5.19 o 
   3  -5  10        0.38       -0.76      0.85 o 
   4  -5  10      225.69      203.46      5.13 o 
   5  -5  10       50.45       46.40      3.15 o 
   6  -5  10       11.57        7.84      1.90 o 
  -6  -4  10       38.58       43.91      3.05 o 
  -5  -4  10        8.96       12.15      1.76 o 
  -4  -4  10       75.31       75.79      2.32 o 
  -3  -4  10      127.54      126.52      3.53 o 
  -2  -4  10       64.39       62.83      3.66 o 
  -1  -4  10      350.55      361.00      5.20 o 
   0  -4  10       49.66       50.35      1.66 o 
   1  -4  10       53.60       55.36      1.67 o 
   2  -4  10       51.18       52.34      1.33 o 
   3  -4  10      145.21      142.17      3.93 o 
   4  -4  10       37.03       38.87      1.79 o 
   5  -4  10       17.74       13.36      1.22 o 
   6  -4  10        0.72       -1.06      0.71 o 
   7  -4  10        4.26        1.23      0.96 o 
  -6  -3  10       30.45       38.48      2.98 o 
  -5  -3  10        0.63        0.47      1.14 o 
  -4  -3  10       34.96       34.21      1.58 o 
  -3  -3  10        6.45        6.95      0.88 o 
  -2  -3  10       89.90       89.42      2.28 o 
  -1  -3  10       15.73       18.89      1.12 o 
   0  -3  10      601.49      598.94      5.80 o 
   1  -3  10       29.60       41.98      1.25 o 
   2  -3  10       84.15       85.58      2.08 o 
   3  -3  10       94.47      111.93      3.43 o 
   4  -3  10      415.38      414.63      7.21 o 
   5  -3  10       16.47       14.85      1.24 o 
   6  -3  10        5.26        4.34      1.09 o 
   7  -3  10        1.93        0.78      0.88 o 
  -6  -2  10        4.41        6.57      1.61 o 
  -5  -2  10       27.78       35.49      2.54 o 
  -4  -2  10        0.12        0.31      0.92 o 
  -3  -2  10      111.04      115.29      2.66 o 
  -2  -2  10      207.83      221.18      3.77 o 
  -1  -2  10        0.51        0.71      0.41 o 
   0  -2  10       40.62       44.37      1.14 o 
   1  -2  10      109.33       97.59      1.68 o 
   2  -2  10       63.56       66.72      1.64 o 
   3  -2  10      458.86      442.49      8.26 o 
   4  -2  10       15.50       18.29      1.23 o 
   5  -2  10        0.01       -0.49      0.67 o 
   6  -2  10       20.27       25.17      1.81 o 
   7  -2  10       28.53       29.68      1.78 o 
  -6  -1  10        7.52        8.49      1.72 o 
  -5  -1  10        6.01        3.81      1.31 o 
  -3  -1  10       67.25       62.42      1.86 o 
  -2  -1  10      765.27      742.41      7.04 o 
  -1  -1  10       29.79       31.88      1.43 o 
   0  -1  10        0.03        0.11      0.33 o 
   1  -1  10       93.03       84.90      3.16 o 
   2  -1  10       84.43       83.62      1.79 o 
   3  -1  10       49.63       49.39      1.66 o 
   4  -1  10       79.25      101.49      2.56 o 
   5  -1  10       20.39       16.81      1.24 o 
   6  -1  10       36.67       42.30      1.89 o 
   7  -1  10       35.20       33.73      2.75 o 
  -6   0  10        0.89        2.27      1.45 o 
  -5   0  10       68.31       67.16      3.38 o 
  -4   0  10       18.81       25.08      2.08 o 
  -3   0  10      166.27      163.21      3.47 o 
  -2   0  10        0.02        0.58      0.66 o 
  -1   0  10        0.14       -0.58      0.38 o 
   0   0  10       72.32       57.12      1.28 o 
   1   0  10        8.37        5.86      0.69 o 
   2   0  10      230.13      224.02      2.74 o 
   3   0  10       39.37       37.79      1.84 o 
   4   0  10      475.20      464.00      6.43 o 
   5   0  10        5.17        3.76      0.84 o 
   6   0  10       14.51       10.55      1.32 o 
   7   0  10       45.11       54.93      3.30 o 
  -6   1  10       17.62       18.45      2.19 o 
  -5   1  10        1.75        0.60      0.77 o 
  -4   1  10        0.22        0.11      0.65 o 
  -3   1  10      141.64      138.57      2.98 o 
  -2   1  10       56.34       55.55      1.86 o 
  -1   1  10      548.65      545.09      5.43 o 
   0   1  10      218.23      224.61      3.51 o 
   1   1  10       33.33       31.43      1.49 o 
   2   1  10      289.10      316.05      4.60 o 
   3   1  10        9.13        9.91      0.89 o 
   4   1  10      456.06      457.71      6.37 o 
   5   1  10       24.91       19.02      1.32 o 
   6   1  10        0.17       -0.63      0.68 o 
   7   1  10       30.60       29.93      1.79 o 
  -6   2  10       62.09       63.77      5.34 o 
  -5   2  10      132.47      127.27      7.58 o 
  -4   2  10        2.43        1.57      0.72 o 
  -3   2  10      422.47      422.76      6.06 o 
  -2   2  10       21.76       24.86      1.43 o 
  -1   2  10      762.21      756.15      8.88 o 
   0   2  10       89.86      100.06      2.74 o 
   1   2  10       58.30       56.48      1.53 o 
   2   2  10       70.70       67.63      1.87 o 
   3   2  10        7.37        8.10      1.21 o 
   4   2  10      328.93      323.76      5.08 o 
   5   2  10       96.34       78.64      2.51 o 
   6   2  10       17.62       10.13      1.15 o 
   7   2  10        0.33        0.27      0.78 o 
  -6   3  10        0.55       -0.04      0.92 o 
  -5   3  10        1.58        4.19      0.99 o 
  -4   3  10        4.35        5.90      0.92 o 
  -3   3  10        6.36        5.92      0.90 o 
  -2   3  10      500.14      477.51      6.52 o 
  -1   3  10      153.77      149.07      5.04 o 
   0   3  10       25.20       27.98      0.96 o 
   1   3  10      236.17      233.16      2.92 o 
   2   3  10       18.53       22.31      1.16 o 
   3   3  10      103.06       98.92      2.43 o 
   4   3  10      654.01      694.71     20.92 o 
   5   3  10      298.17      297.16      5.01 o 
   6   3  10       29.15       33.84      1.73 o 
   7   3  10       31.49       31.16      2.48 o 
  -5   4  10       87.42       81.56      2.66 o 
  -4   4  10       56.44       59.74      2.16 o 
  -3   4  10        0.74        0.07      0.64 o 
  -2   4  10      156.94      153.43      3.21 o 
  -1   4  10      135.89      156.72      3.11 o 
   0   4  10      120.24      107.12      2.71 o 
   1   4  10       17.62       23.88      0.91 o 
   2   4  10      489.83      471.98     10.07 o 
   3   4  10      101.22       99.25      2.46 o 
   4   4  10      360.27      353.53      5.46 o 
   5   4  10       71.50       62.43      2.19 o 
   6   4  10       17.58       16.99      1.65 o 
   7   4  10       17.72       24.07      1.68 o 
  -5   5  10       31.37       32.37      1.83 o 
  -4   5  10       83.18       87.91      2.68 o 
  -3   5  10       62.42       63.00      2.21 o 
  -2   5  10      231.32      232.72      4.21 o 
  -1   5  10      923.08      937.50     10.92 o 
   0   5  10       35.76       31.36      1.42 o 
   1   5  10        0.07       -0.56      0.37 o 
   2   5  10      362.38      352.56      5.15 o 
   3   5  10       88.11       76.74      2.24 o 
   4   5  10     1229.82     1228.01     13.97 o 
   5   5  10      141.67      120.11      3.03 o 
   6   5  10       66.60       68.09      2.80 o 
   7   5  10       30.00       35.13      1.94 o 
  -5   6  10       89.85       85.66      2.91 o 
  -4   6  10        2.96        2.11      1.01 o 
  -3   6  10       66.75       64.18      5.20 o 
  -2   6  10        2.61        3.86      0.93 o 
  -1   6  10       69.09       67.47      2.14 o 
   0   6  10       22.20       31.24      1.43 o 
   1   6  10       80.39       93.44      1.79 o 
   2   6  10       51.77       59.91      2.24 o 
   3   6  10      720.50      723.95      9.05 o 
   4   6  10       56.62       55.72      2.05 o 
   5   6  10        0.00       -0.65      1.48 o 
   6   6  10       27.99       20.43      3.34 o 
   7   6  10        2.89        2.22      0.93 o 
  -5   7  10        0.21       -0.27      1.12 o 
  -4   7  10       30.61       30.17      1.77 o 
  -3   7  10        5.83        3.74      1.28 o 
  -2   7  10      118.12      125.57      3.33 o 
  -1   7  10       38.31       34.64      1.65 o 
   0   7  10       41.95       50.61      3.55 o 
   1   7  10       31.26       27.59      1.39 o 
   2   7  10      183.56      179.50      3.48 o 
   3   7  10       20.82       22.69      1.40 o 
   4   7  10     1061.11     1061.84     12.54 o 
   5   7  10        1.30        0.58      1.41 o 
   6   7  10      168.78      189.36      4.18 o 
   7   7  10       12.40       10.23      1.30 o 
  -4   8  10       53.51       60.55      2.87 o 
  -3   8  10        9.70        8.86      1.15 o 
  -2   8  10      582.01      542.20     14.83 o 
  -1   8  10       83.59       77.42      3.01 o 
   0   8  10      180.95      186.97      3.70 o 
   1   8  10       27.81       20.18      1.29 o 
   2   8  10        1.72        1.10      0.70 o 
   3   8  10        6.27        7.38      4.60 o 
   4   8  10        1.44        1.88      0.87 o 
   5   8  10        0.39        2.34      0.93 o 
   6   8  10        5.11        5.19      1.04 o 
   7   8  10        0.70       -0.45      0.84 o 
  -4   9  10        1.75        1.57      0.97 o 
  -3   9  10      172.40      174.73     13.11 o 
  -2   9  10        3.39        6.23      1.12 o 
  -1   9  10      743.43      727.96      9.54 o 
   0   9  10       11.22       10.91      2.19 o 
   1   9  10      143.66      124.30      2.94 o 
   2   9  10       10.51        9.00      1.63 o 
   3   9  10       41.44       37.25      2.25 o 
   4   9  10       27.68       31.75      2.30 o 
   5   9  10       10.33       13.70      1.47 o 
   6   9  10        0.01       -0.73      0.95 o 
  -3  10  10        9.82        7.43      1.28 o 
  -2  10  10      110.64       91.15      3.83 o 
  -1  10  10       11.34       11.87      1.31 o 
   0  10  10      475.00      430.77      6.58 o 
   1  10  10       30.07       33.04      1.65 o 
   2  10  10       98.39       75.71      3.60 o 
   3  10  10      129.38      128.67      3.17 o 
   4  10  10        0.22        1.80      0.84 o 
   5  10  10        8.52        4.08      1.30 o 
   6  10  10       46.63       47.76      2.29 o 
  -2  11  10       13.64       22.88      1.72 o 
  -1  11  10      132.79      127.23      7.26 o 
   0  11  10       12.02       20.20      3.11 o 
   1  11  10      145.21      147.58      3.45 o 
   2  11  10        0.68        1.23      1.14 o 
   3  11  10       31.10       29.72      2.58 o 
   4  11  10       42.97       42.55      2.06 o 
   5  11  10        5.88        8.55      1.99 o 
  -2  12  10       13.41       11.63      1.70 o 
  -1  12  10       11.09       10.16      1.31 o 
   0  12  10        0.26       -0.09      0.78 o 
   1  12  10       15.69       23.81      1.59 o 
   2  12  10        4.47        1.41      1.29 o 
   3  12  10       56.68       68.49      3.72 o 
   4  12  10        0.48        1.58      1.34 o 
   0  13  10        0.02       -0.87      0.79 o 
   1  13  10        6.66        7.64      1.80 o 
   2  13  10        1.97        0.65      1.32 o 
   3  13  10        5.88        7.02      1.76 o 
  -1 -12  11        0.56        0.49      1.01 o 
   0 -12  11        4.25        3.16      1.12 o 
   1 -12  11        7.27        9.06      1.32 o 
  -2 -11  11       12.46       14.59      1.63 o 
  -1 -11  11       11.47       10.76      1.32 o 
   0 -11  11       27.45       26.37      1.83 o 
   1 -11  11        0.49       -1.22      0.82 o 
   2 -11  11        2.02       -0.51      0.83 o 
  -3 -10  11       30.90       28.75      1.83 o 
  -2 -10  11       58.33       60.33      2.39 o 
  -1 -10  11       19.89       19.67      1.54 o 
   0 -10  11        2.33        1.24      1.44 o 
   1 -10  11        0.26       -0.04      1.18 o 
   2 -10  11        8.97       10.04      1.23 o 
  -4  -9  11       38.22       38.45      2.08 o 
  -3  -9  11       13.22       14.26      1.37 o 
  -2  -9  11        0.66        0.55      0.85 o 
  -1  -9  11        3.01        3.75      0.97 o 
   0  -9  11       21.42       21.53      1.50 o 
   1  -9  11        0.10       -0.79      0.74 o 
   2  -9  11        9.08        6.69      1.24 o 
  -4  -8  11       42.39       47.98      3.56 o 
  -3  -8  11       36.33       40.12      1.93 o 
  -2  -8  11       13.57       12.75      1.99 o 
  -1  -8  11      144.92      160.87      5.52 o 
   0  -8  11      115.07      106.49      2.87 o 
   1  -8  11        6.72        4.69      0.94 o 
   2  -8  11      111.01       97.00      2.65 o 
   5  -8  11        6.10        7.04      1.61 o 
  -5  -7  11        0.78        2.52      0.99 o 
  -4  -7  11       48.63       47.38      2.10 o 
  -3  -7  11        1.52        2.80      0.88 o 
  -2  -7  11       66.83       64.46      2.25 o 
  -1  -7  11        6.03        9.71      1.40 o 
   0  -7  11        0.58        0.41      1.27 o 
   1  -7  11       61.28       65.72      3.68 o 
   2  -7  11       42.94       43.38      1.82 o 
   5  -7  11        7.82        9.47      1.81 o 
  -5  -6  11        6.21        5.82      1.12 o 
  -4  -6  11       33.08       33.65      1.78 o 
  -3  -6  11        0.18       -0.02      0.74 o 
  -2  -6  11      383.58      396.62      6.72 o 
  -1  -6  11      292.70      297.87      4.94 o 
   0  -6  11      158.92      163.83      3.41 o 
   1  -6  11      358.49      338.77      5.20 o 
   2  -6  11       16.15       13.15      1.17 o 
   5  -6  11       10.11       12.70      1.25 o 
   6  -6  11        4.70        4.09      1.00 o 
  -5  -5  11       52.34       50.80      3.12 o 
  -4  -5  11       23.69       23.51      1.55 o 
  -3  -5  11        2.40        2.00      0.81 o 
  -2  -5  11      361.71      329.99      9.51 o 
  -1  -5  11        2.72        3.43      0.86 o 
   0  -5  11      659.87      641.76      8.10 o 
   1  -5  11       85.13       87.55      2.35 o 
   2  -5  11      419.55      413.21      6.62 o 
   4  -5  11      141.95      168.94      4.71 o 
   5  -5  11        5.59        4.63      0.98 o 
   6  -5  11        2.99        5.23      1.05 o 
  -5  -4  11       37.63       45.45      3.05 o 
  -4  -4  11        8.17       12.77      1.66 o 
  -3  -4  11       96.28       95.36      2.62 o 
  -2  -4  11       52.32       46.59      1.80 o 
  -1  -4  11       23.13       28.05      1.45 o 
   0  -4  11       22.90       20.87      1.23 o 
   1  -4  11       88.31       76.38      2.06 o 
   2  -4  11      247.08      237.23      3.66 o 
   3  -4  11       51.73       44.43      2.32 o 
   4  -4  11      113.27      126.17      2.99 o 
   5  -4  11        1.21        2.22      0.88 o 
   6  -4  11        0.65        0.34      0.77 o 
  -6  -3  11       29.89       27.79      2.72 o 
  -5  -3  11        4.26        5.08      1.63 o 
  -4  -3  11        3.43        5.28      1.38 o 
  -3  -3  11      178.89      170.33      6.01 o 
  -2  -3  11       27.71       29.18      1.91 o 
  -1  -3  11      393.69      403.03      5.66 o 
   0  -3  11       26.91       20.57      1.72 o 
   1  -3  11       55.87       55.79      1.56 o 
   2  -3  11       67.30       58.82      1.66 o 
   3  -3  11        2.71        5.15      1.14 o 
   4  -3  11        1.61        4.35      0.92 o 
   5  -3  11       33.16       23.04      1.49 o 
   6  -3  11        0.03        0.35      0.80 o 
   7  -3  11        0.83        1.72      1.00 o 
  -6  -2  11       32.55       21.30      2.41 o 
  -5  -2  11      115.40      115.91      4.56 o 
  -4  -2  11       21.07       21.17      1.98 o 
  -3  -2  11      305.38      295.45      4.79 o 
  -2  -2  11       74.06       69.36      2.08 o 
  -1  -2  11       21.44       24.63      2.04 o 
   0  -2  11       52.73       45.48      1.49 o 
   1  -2  11      224.57      207.69      2.77 o 
   2  -2  11        8.46       11.99      1.27 o 
   3  -2  11       21.63       16.06      1.47 o 
   4  -2  11      150.70      144.98      4.66 o 
   5  -2  11      336.22      315.80      5.29 o 
   6  -2  11        6.64        7.90      1.11 o 
   7  -2  11        9.41        9.27      1.26 o 
  -6  -1  11        4.61        3.66      1.61 o 
  -5  -1  11       97.37       83.82      3.89 o 
  -4  -1  11        0.14        6.87      1.38 o 
  -3  -1  11       55.41       54.91      2.80 o 
  -2  -1  11      565.05      538.46      5.60 o 
  -1  -1  11      221.47      234.08      3.08 o 
   0  -1  11      160.20      155.30      2.33 o 
   1  -1  11       28.22       29.29      1.19 o 
   2  -1  11        0.03       -0.60      0.62 o 
   3  -1  11        1.65       -0.21      0.62 o 
   4  -1  11       48.55       57.43      2.02 o 
   5  -1  11       67.28       68.77      2.31 o 
   6  -1  11       16.61       12.06      1.25 o 
   7  -1  11       13.24       11.65      1.31 o 
  -6   0  11        4.35        4.28      1.63 o 
  -5   0  11        0.19       -0.22      1.11 o 
  -4   0  11        2.81        6.69      1.38 o 
  -3   0  11      101.08      106.54      3.82 o 
  -2   0  11      452.89      401.91      5.65 o 
  -1   0  11      297.15      313.66      3.74 o 
   0   0  11      143.48      145.58      2.78 o 
   1   0  11       47.77       44.53      2.06 o 
   2   0  11        2.44        2.30      0.62 o 
   3   0  11        0.06        0.22      0.54 o 
   4   0  11        6.10        5.62      0.89 o 
   5   0  11      326.64      312.80      7.23 o 
   6   0  11       45.00       47.73      2.12 o 
   7   0  11       31.19       25.59      1.75 o 
  -5   1  11        0.00       -0.56      1.14 o 
  -4   1  11        0.47        0.92      1.02 o 
  -3   1  11        5.87        6.44      0.90 o 
  -2   1  11        2.81        1.83      0.91 o 
  -1   1  11     1140.32     1113.82     12.28 o 
   0   1  11      241.57      231.35      3.88 o 
   1   1  11       41.43       37.72      1.36 o 
   2   1  11       61.27       60.90      1.84 o 
   3   1  11        9.24        5.58      0.78 o 
   4   1  11      209.15      220.68      7.33 o 
   5   1  11       41.37       28.66      1.65 o 
   6   1  11       34.48       30.40      1.77 o 
   7   1  11       19.43       20.42      1.92 o 
  -5   2  11       64.02       73.26      2.52 o 
  -4   2  11       56.11       58.98      2.37 o 
  -3   2  11       66.03       74.59      2.28 o 
  -2   2  11      466.58      468.00      6.48 o 
  -1   2  11      277.34      263.76      4.28 o 
   0   2  11      304.70      297.04      4.48 o 
   1   2  11      251.79      239.39      3.05 o 
   2   2  11      242.39      246.63      4.07 o 
   3   2  11       67.09       69.29      2.73 o 
   4   2  11        9.54       13.66      1.18 o 
   5   2  11      435.56      404.19      6.22 o 
   6   2  11        2.48        1.62      1.22 o 
   7   2  11        9.76        8.32      1.41 o 
  -5   3  11       29.48       27.31      1.73 o 
  -4   3  11       33.59       36.90      1.83 o 
  -3   3  11        1.77        1.59      0.69 o 
  -2   3  11      214.81      214.77      3.98 o 
  -1   3  11       32.72       31.37      1.57 o 
   0   3  11       13.25       12.45      0.77 o 
   1   3  11        5.33        6.02      0.59 o 
   2   3  11       15.48       18.36      1.20 o 
   3   3  11      196.15      199.57      3.70 o 
   4   3  11      207.19      202.41      3.90 o 
   5   3  11       82.40       82.82      2.56 o 
   6   3  11        0.38       -1.03      0.69 o 
   7   3  11        6.29        8.48      1.37 o 
  -5   4  11       19.67       23.86      1.72 o 
  -4   4  11       37.88       32.77      1.80 o 
  -3   4  11        3.14        3.87      0.85 o 
  -2   4  11      544.24      514.72      7.14 o 
  -1   4  11        0.04        0.95      0.73 o 
   0   4  11      196.10      194.50      3.55 o 
   1   4  11       17.29       18.02      0.89 o 
   2   4  11       46.04       40.08      2.10 o 
   3   4  11       27.07       25.92      1.58 o 
   4   4  11      213.40      206.80      5.60 o 
   5   4  11      194.16      192.22      3.99 o 
   6   4  11      130.78      132.91      3.41 o 
   7   4  11       85.05       80.12      2.75 o 
  -5   5  11        0.04       -0.66      1.09 o 
  -4   5  11       13.85       13.93      1.30 o 
  -3   5  11        0.03        0.08      0.74 o 
  -2   5  11       66.56       62.97      2.18 o 
  -1   5  11     1198.77     1209.61     15.23 o 
   0   5  11      356.85      364.43      5.44 o 
   1   5  11      567.74      556.08      5.74 o 
   2   5  11      430.73      432.61      6.15 o 
   3   5  11      291.42      269.78      4.57 o 
   4   5  11        8.84       11.93      1.90 o 
   5   5  11      243.05      248.99      4.68 o 
   6   5  11       23.62       29.48      1.83 o 
   7   5  11        4.33        4.66      2.45 o 
  -4   6  11      100.76      105.67      3.13 o 
  -3   6  11       92.93       96.86      2.82 o 
  -2   6  11      421.64      415.70      8.32 o 
  -1   6  11      106.80      112.42      2.87 o 
   0   6  11      649.45      616.21      8.03 o 
   1   6  11      891.28      892.56     13.89 o 
   2   6  11      225.02      232.71      4.11 o 
   3   6  11      460.14      457.45      6.58 o 
   4   6  11       31.37       35.38      1.78 o 
   5   6  11      256.19      233.51      4.54 o 
   6   6  11       75.81       86.30      2.95 o 
   7   6  11        2.76        3.93      2.41 o 
  -4   7  11        0.03       -0.83      0.83 o 
  -3   7  11        1.20       -0.03      0.81 o 
  -2   7  11        2.30        0.95      0.91 o 
  -1   7  11        0.37       -0.69      1.69 o 
   0   7  11        7.43        5.52      3.02 o 
   1   7  11      140.91      146.48      4.63 o 
   2   7  11      171.05      150.99      4.64 o 
   3   7  11       21.26       17.39      1.62 o 
   4   7  11        0.01        2.29      1.06 o 
   5   7  11       53.50       48.94      3.73 o 
   6   7  11        0.01        1.74      0.92 o 
   7   7  11        4.85        3.89      1.05 o 
  -4   8  11       89.45       76.07      2.78 o 
  -3   8  11        4.91        4.20      1.03 o 
  -2   8  11       21.41       22.82      1.56 o 
  -1   8  11       25.24       21.82      1.52 o 
   0   8  11       19.71       16.58      1.35 o 
   1   8  11        9.46       12.89      1.12 o 
   2   8  11        0.02        1.25      1.09 o 
   3   8  11       29.18       22.23      1.45 o 
   4   8  11       41.11       37.87      1.79 o 
   5   8  11       35.02       28.82      1.71 o 
   6   8  11        0.15        1.41      0.94 o 
  -3   9  11       37.78       34.43      1.99 o 
  -2   9  11       81.36       79.93      2.69 o 
  -1   9  11       50.03       59.13      3.19 o 
   0   9  11        0.09       -0.99      1.36 o 
   1   9  11       37.63       42.23      2.83 o 
   2   9  11       19.43       18.56      2.03 o 
   3   9  11        0.11       -0.90      0.65 o 
   4   9  11        0.50        0.27      0.77 o 
   5   9  11       10.62       11.16      1.30 o 
   6   9  11        3.71        3.45      1.41 o 
  -3  10  11       18.47       17.70      1.60 o 
  -2  10  11       25.42       26.44      1.79 o 
  -1  10  11        0.78        1.09      0.87 o 
   0  10  11        0.03       -0.33      0.75 o 
   2  10  11        3.29        1.34      1.18 o 
   3  10  11        6.00        8.98      1.74 o 
   4  10  11       35.53       34.29      1.88 o 
   5  10  11       14.71       19.01      1.74 o 
  -2  11  11        0.15        0.81      0.93 o 
  -1  11  11       18.64       21.42      1.65 o 
   0  11  11        0.43        1.00      0.83 o 
   1  11  11       20.26       27.79      2.67 o 
   2  11  11        5.88        7.85      1.63 o 
   3  11  11        0.20       -1.14      0.96 o 
   4  11  11       39.31       44.04      3.18 o 
   5  11  11       29.76       26.89      2.31 o 
  -1  12  11        2.63        1.09      0.93 o 
   0  12  11        0.24       -0.44      0.79 o 
   1  12  11        7.44        8.16      1.78 o 
   2  12  11        5.03        6.62      1.67 o 
   3  12  11        3.18        2.67      1.49 o 
   4  12  11        0.01        0.00      1.32 o 
   1  13  11       19.48       30.58      2.90 o 
   2  13  11        0.34       -1.27      1.09 o 
  -1 -11  12       43.92       46.94      2.25 o 
   0 -11  12       12.12       13.30      1.42 o 
   1 -11  12        3.36        5.05      1.77 o 
  -2 -10  12        0.03       -0.20      0.86 o 
  -1 -10  12        8.20        8.74      1.90 o 
   0 -10  12        2.38        4.13      1.05 o 
   1 -10  12       25.50       25.30      1.73 o 
   2 -10  12        2.68        2.75      1.09 o 
  -3  -9  12        2.79        2.84      1.01 o 
  -2  -9  12        9.02        7.55      1.20 o 
  -1  -9  12        6.74        4.01      1.41 o 
   0  -9  12        1.30        0.81      0.89 o 
   1  -9  12       20.81       19.68      2.15 o 
   2  -9  12        1.39       -0.17      0.82 o 
  -4  -8  12        0.02        0.92      0.95 o 
  -3  -8  12       36.79       37.98      2.40 o 
  -2  -8  12       33.49       27.76      1.73 o 
  -1  -8  12       11.60       14.52      1.31 o 
   0  -8  12       26.78       22.03      1.53 o 
   1  -8  12        0.07       -0.30      0.74 o 
   2  -8  12       12.39       12.03      1.76 o 
  -4  -7  12       70.95       76.58      2.70 o 
  -3  -7  12       85.21       90.67      2.88 o 
  -2  -7  12       86.61       91.41      2.79 o 
  -1  -7  12      399.22      418.10      6.41 o 
   0  -7  12        3.94        2.94      0.92 o 
   1  -7  12       13.61       17.71      1.29 o 
   2  -7  12        0.51        0.27      1.02 o 
   5  -7  12        2.92        3.17      1.43 o 
  -4  -6  12       48.83       46.73      2.20 o 
  -3  -6  12      447.69      452.02      6.91 o 
  -2  -6  12        2.69        1.88      0.89 o 
  -1  -6  12      250.68      242.52      4.46 o 
   0  -6  12       17.58       21.64      1.46 o 
   1  -6  12       34.58       24.94      1.46 o 
   2  -6  12        0.35       -1.09      0.82 o 
   5  -6  12       80.77       85.16      4.10 o 
  -5  -5  12       48.50       47.65      3.25 o 
  -4  -5  12       15.57       13.59      1.36 o 
  -3  -5  12        0.11        1.44      0.77 o 
  -2  -5  12        9.98       10.02      1.16 o 
  -1  -5  12       42.63       48.49      1.99 o 
   0  -5  12      189.03      186.17      3.64 o 
   1  -5  12       45.35       51.01      3.51 o 
   5  -5  12       38.96       38.78      1.86 o 
   6  -5  12        0.07        0.12      0.83 o 
  -5  -4  12        1.32        2.01      1.43 o 
  -4  -4  12       82.37       94.14      4.03 o 
  -3  -4  12       20.37       21.89      1.53 o 
  -2  -4  12        0.32        0.93      1.19 o 
  -1  -4  12      204.23      218.46      4.02 o 
   0  -4  12      133.64      123.29      2.79 o 
   1  -4  12        8.69        7.47      1.94 o 
   3  -4  12        0.53       -0.33      0.80 o 
   4  -4  12       23.36       21.71      3.20 o 
   5  -4  12       97.89      107.04      2.94 o 
   6  -4  12       24.31       25.36      1.69 o 
  -5  -3  12        1.39       -0.87      1.29 o 
  -4  -3  12       47.91       48.34      2.92 o 
  -3  -3  12        2.73        1.61      0.71 o 
  -2  -3  12       46.97       46.95      1.86 o 
  -1  -3  12     1499.09     1530.34     16.81 o 
   0  -3  12        1.87        1.42      0.69 o 
   1  -3  12      274.79      270.51      4.28 o 
   2  -3  12       50.93       44.40      2.25 o 
   3  -3  12       13.75       11.95      1.38 o 
   4  -3  12       31.32       36.41      1.71 o 
   5  -3  12       15.84       27.13      1.70 o 
   6  -3  12        0.04       -0.89      0.78 o 
  -5  -2  12       21.32       25.87      2.56 o 
  -4  -2  12        1.44        1.54      1.22 o 
  -3  -2  12       64.14       69.91      3.29 o 
  -2  -2  12        1.38        2.78      0.71 o 
  -1  -2  12      186.02      189.46      3.53 o 
   0  -2  12       59.99       70.40      2.02 o 
   1  -2  12       73.33       70.39      2.69 o 
   2  -2  12       50.88       49.81      2.36 o 
   3  -2  12        1.50       -1.22      0.82 o 
   4  -2  12        6.31        2.58      0.91 o 
   5  -2  12       73.97       78.34      2.55 o 
   6  -2  12       15.81       13.09      1.38 o 
  -5  -1  12        1.82        2.41      1.43 o 
  -4  -1  12        1.97        7.09      1.60 o 
  -3  -1  12       28.65       27.05      2.23 o 
  -2  -1  12        9.66        8.13      1.56 o 
  -1  -1  12      114.81      107.63      2.05 o 
   0  -1  12       27.68       28.03      1.10 o 
   1  -1  12      262.37      263.70      3.99 o 
   2  -1  12       67.54       70.64      2.85 o 
   3  -1  12       34.04       36.70      1.60 o 
   4  -1  12      363.36      395.32      6.04 o 
   5  -1  12       79.85       77.06      3.27 o 
   6  -1  12        0.04       -0.05      0.83 o 
   7  -1  12        0.01        0.19      0.88 o 
  -5   0  12      136.27      136.61      5.20 o 
  -4   0  12      226.92      220.04      6.33 o 
  -3   0  12        9.92        8.87      1.54 o 
  -2   0  12        0.08       -0.44      0.65 o 
  -1   0  12        7.89       10.36      1.29 o 
   0   0  12        0.01        0.40      0.56 o 
   1   0  12        2.10        0.21      0.51 o 
   2   0  12        0.30       -0.23      0.53 o 
   3   0  12       91.37       82.58      2.30 o 
   4   0  12       14.51       15.94      1.50 o 
   5   0  12        9.34        8.49      1.16 o 
   6   0  12       37.77       49.29      2.19 o 
   7   0  12        2.16        0.67      1.41 o 
  -5   1  12       51.96       49.65      3.21 o 
  -4   1  12        0.00        0.58      1.14 o 
  -3   1  12       26.91       26.19      1.45 o 
  -2   1  12        4.42        3.15      1.22 o 
  -1   1  12     1115.32     1119.60     12.51 o 
   0   1  12       36.74       35.22      1.49 o 
   1   1  12       74.82       74.34      1.96 o 
   2   1  12       83.98       82.60      2.21 o 
   3   1  12       16.50       16.76      1.18 o 
   4   1  12       26.12       20.35      1.61 o 
   5   1  12      234.88      240.61      4.58 o 
   6   1  12       63.02       61.00      4.83 o 
   7   1  12        6.92        6.96      1.22 o 
  -5   2  12       46.38       48.57      2.19 o 
  -4   2  12        0.51       -0.36      0.73 o 
  -3   2  12       34.58       37.94      1.83 o 
  -2   2  12        0.45       -0.41      0.60 o 
  -1   2  12      295.19      294.07      4.75 o 
   0   2  12        0.98        2.47      0.75 o 
   1   2  12       82.95       83.98      2.03 o 
   2   2  12       25.82       35.71      4.71 o 
   3   2  12       11.06       12.23      1.32 o 
   4   2  12        3.43        3.66      0.85 o 
   5   2  12       44.72       33.90      1.78 o 
   6   2  12        0.09        1.05      0.91 o 
   7   2  12        0.13       -0.74      0.80 o 
  -5   3  12       39.18       47.52      2.24 o 
  -4   3  12        5.88        5.81      1.07 o 
  -3   3  12      105.99      111.21      2.95 o 
  -2   3  12        3.52       -0.18      0.68 o 
  -1   3  12      232.32      225.16      4.07 o 
   0   3  12       99.18      108.51      2.04 o 
   1   3  12      945.11      909.78      8.50 o 
   2   3  12        0.28        0.15      0.58 o 
   3   3  12      209.34      177.22      3.56 o 
   4   3  12       29.74       37.37      1.74 o 
   5   3  12        9.21        9.51      1.19 o 
   6   3  12        0.88        0.07      0.83 o 
   7   3  12        1.11        2.28      1.37 o 
  -5   4  12       47.96       57.80      2.46 o 
  -4   4  12      199.41      196.94      4.28 o 
  -3   4  12        4.65        5.78      2.23 o 
  -2   4  12      107.84      118.85      4.27 o 
  -1   4  12       12.31        9.41      2.18 o 
   0   4  12      345.16      354.41      8.82 o 
   1   4  12       29.74       25.22      1.90 o 
   2   4  12      284.63      274.62      8.05 o 
   3   4  12       20.20       20.83      1.45 o 
   4   4  12       51.02       48.13      1.96 o 
   5   4  12       24.14       30.03      1.79 o 
   6   4  12       74.61       67.30      2.53 o 
   7   4  12        1.79        2.99      1.46 o 
  -4   5  12       56.17       61.01      2.44 o 
  -3   5  12        0.88        1.22      0.84 o 
  -2   5  12       17.72       22.70      1.51 o 
  -1   5  12       25.28       25.92      1.64 o 
   0   5  12       52.20       52.11      1.98 o 
   1   5  12      165.99      165.86      5.16 o 
   2   5  12       47.65       50.75      1.89 o 
   3   5  12      253.36      237.16      4.35 o 
   4   5  12        7.15       11.60      1.29 o 
   5   5  12        7.02        8.96      1.33 o 
   6   5  12       11.90       12.79      1.36 o 
   7   5  12        7.77       11.07      1.56 o 
  -4   6  12        6.93        6.72      1.18 o 
  -3   6  12       24.68       24.75      1.66 o 
  -2   6  12       27.32       30.03      1.69 o 
  -1   6  12      588.77      581.26      7.98 o 
   0   6  12        8.34        6.06      1.20 o 
   1   6  12      283.63      284.14      7.21 o 
   2   6  12        0.52        1.66      0.80 o 
   3   6  12       38.82       31.60      1.66 o 
   4   6  12       36.69       31.54      2.39 o 
   5   6  12        0.87        1.76      0.87 o 
   6   6  12       10.88        5.66      1.12 o 
  -4   7  12        1.93        2.24      0.99 o 
  -3   7  12        0.42       -0.77      0.75 o 
  -2   7  12       20.84       24.24      1.62 o 
  -1   7  12        3.33        2.69      0.85 o 
   0   7  12      288.74      287.16      4.91 o 
   1   7  12       24.36       22.77      2.25 o 
   2   7  12      194.81      179.10      5.60 o 
   3   7  12        2.16        1.69      0.78 o 
   4   7  12       71.98       78.09      2.52 o 
   5   7  12        1.47        0.66      0.83 o 
   6   7  12       11.98       17.11      1.51 o 
  -3   8  12        1.18        1.33      0.97 o 
  -2   8  12        8.41        6.25      1.12 o 
  -1   8  12       26.96       20.77      1.46 o 
   0   8  12       25.77       24.28      1.55 o 
   1   8  12      334.50      305.12      7.91 o 
   2   8  12      135.53      130.01      4.82 o 
   3   8  12       69.39       63.66      2.24 o 
   4   8  12       13.10       16.51      1.34 o 
   5   8  12        0.07        1.28      0.82 o 
   6   8  12        2.00        2.77      1.04 o 
  -3   9  12       18.33       18.89      1.65 o 
  -2   9  12        1.35        3.79      1.08 o 
  -1   9  12       10.96       12.88      1.82 o 
   0   9  12        4.60        6.52      1.32 o 
   1   9  12        8.27       14.00      1.96 o 
   2   9  12       11.60       14.49      1.94 o 
   3   9  12        0.98        0.53      1.14 o 
   4   9  12        2.02        2.14      0.90 o 
   5   9  12        0.77        3.81      1.05 o 
  -2  10  12       93.39       95.61      3.12 o 
  -1  10  12       27.27       24.88      1.71 o 
   0  10  12       46.31       53.82      3.52 o 
   1  10  12        3.46        4.03      1.51 o 
   2  10  12        8.76       15.91      2.16 o 
   3  10  12       32.96       36.40      2.92 o 
   4  10  12       36.42       50.78      2.46 o 
   5  10  12       18.66       21.47      1.68 o 
  -1  11  12        3.49        2.72      1.04 o 
   0  11  12        2.71        3.45      0.95 o 
   1  11  12        7.11        9.11      1.83 o 
   2  11  12        2.24        0.67      1.23 o 
   3  11  12        4.20        3.36      1.56 o 
   4  11  12        9.14        7.49      1.89 o 
   1  12  12       63.35       63.25      3.87 o 
   2  12  12        2.94        2.03      1.45 o 
   3  12  12       17.63       16.40      2.27 o 
  -1 -10  13        0.33        1.14      0.95 o 
   0 -10  13       16.25       23.68      1.74 o 
   1 -10  13        0.05       -1.10      0.86 o 
  -2  -9  13        7.38        6.35      1.12 o 
  -1  -9  13       20.39       20.51      1.61 o 
   0  -9  13       20.99       18.85      1.54 o 
   1  -9  13       34.87       37.59      2.17 o 
   2  -9  13        0.95        1.56      1.38 o 
  -3  -8  13        1.93       -0.50      1.12 o 
  -2  -8  13       40.61       46.59      2.15 o 
  -1  -8  13       18.94       22.75      1.62 o 
   0  -8  13        6.13        6.77      1.09 o 
   1  -8  13       16.82       18.50      1.44 o 
   2  -8  13        0.32        2.30      1.27 o 
  -3  -7  13       24.53       32.70      1.90 o 
  -2  -7  13        0.66        0.03      0.75 o 
  -1  -7  13      128.99      127.70      3.26 o 
   0  -7  13        0.01       -0.40      0.82 o 
   1  -7  13       33.48       33.31      1.74 o 
   2  -7  13        8.06        8.80      1.67 o 
  -4  -6  13        0.01        0.77      1.36 o 
  -3  -6  13       40.70       38.37      1.95 o 
  -2  -6  13       31.49       30.53      2.78 o 
  -1  -6  13      107.31       96.29      2.78 o 
   0  -6  13        8.56        9.39      1.18 o 
   1  -6  13       17.90       19.64      1.37 o 
   2  -6  13       13.85       11.65      1.74 o 
   5  -6  13       34.27       42.42      3.10 o 
  -4  -5  13        0.14       -0.31      1.18 o 
  -3  -5  13        1.35        1.27      0.93 o 
  -2  -5  13       62.74       67.19      2.37 o 
  -1  -5  13       23.17       21.15      1.47 o 
   0  -5  13       84.09       87.27      3.58 o 
   1  -5  13       79.79       69.18      2.19 o 
   4  -5  13        2.90        1.23      1.32 o 
   5  -5  13        7.56        8.96      1.90 o 
  -4  -4  13       27.21       29.68      2.58 o 
  -3  -4  13        6.48        4.86      1.00 o 
  -2  -4  13       99.11      106.89      2.86 o 
  -1  -4  13        0.04        0.81      0.79 o 
   0  -4  13      198.77      198.64      3.83 o 
   1  -4  13        4.04        3.42      1.32 o 
   4  -4  13        8.93        7.49      1.06 o 
   5  -4  13       22.65       22.03      2.79 o 
   6  -4  13        1.10        0.00      0.95 o 
  -4  -3  13        0.78        1.12      1.27 o 
  -3  -3  13       30.70       27.40      2.41 o 
  -2  -3  13       16.80       13.49      1.20 o 
  -1  -3  13      136.47      131.98      3.23 o 
   0  -3  13      373.95      362.60      5.44 o 
   1  -3  13        0.97        0.07      1.22 o 
   3  -3  13        0.13       -0.05      0.83 o 
   4  -3  13        3.30        5.59      1.02 o 
   5  -3  13       50.24       57.94      4.19 o 
   6  -3  13        3.69        4.35      1.11 o 
  -5  -2  13       67.55       70.91      3.88 o 
  -4  -2  13       74.94       84.87      3.94 o 
  -3  -2  13       41.25       46.22      2.87 o 
  -2  -2  13       55.77       54.89      3.00 o 
  -1  -2  13      142.96      142.52      3.10 o 
   0  -2  13       76.27       92.18      2.45 o 
   1  -2  13        0.06       -0.13      0.85 o 
   2  -2  13        0.75        0.87      0.85 o 
   3  -2  13       74.53       69.87      2.33 o 
   4  -2  13        6.49        3.95      0.93 o 
   5  -2  13       20.79       22.62      1.57 o 
   6  -2  13        5.77        6.16      1.23 o 
  -5  -1  13       65.78       66.96      3.81 o 
  -4  -1  13        3.86        4.81      1.52 o 
  -3  -1  13        2.42        1.87      1.18 o 
  -2  -1  13        0.24        2.30      1.09 o 
  -1  -1  13       35.31       34.37      1.61 o 
   0  -1  13       44.27       46.26      2.41 o 
   1  -1  13      115.07      111.34      2.49 o 
   2  -1  13      149.23      145.52      4.36 o 
   3  -1  13       55.57       45.85      1.86 o 
   4  -1  13       26.23       20.25      1.47 o 
   5  -1  13       20.51       22.91      1.59 o 
   6  -1  13        8.38        3.04      1.38 o 
  -5   0  13        5.03        5.57      1.76 o 
  -4   0  13       98.10       95.79      4.25 o 
  -3   0  13        0.05       -1.31      0.87 o 
  -2   0  13      107.50      114.30      4.05 o 
  -1   0  13      154.00      148.16      2.52 o 
   0   0  13      285.25      290.85      4.58 o 
   1   0  13        3.18        3.56      0.71 o 
   2   0  13       43.46       45.92      1.80 o 
   3   0  13       93.29       75.20      2.32 o 
   4   0  13       12.99       15.95      1.30 o 
   5   0  13       69.03       61.77      2.33 o 
   6   0  13       87.89       81.29      2.78 o 
  -4   1  13        0.02       -0.53      1.16 o 
  -3   1  13        2.74        3.21      1.27 o 
  -2   1  13        0.67        1.62      0.71 o 
  -1   1  13      217.11      214.75      3.90 o 
   0   1  13       26.14       31.47      1.50 o 
   1   1  13        6.56        7.67      0.95 o 
   2   1  13       14.39       12.91      1.10 o 
   3   1  13       14.36       14.09      2.08 o 
   4   1  13       77.03       74.75      2.81 o 
   5   1  13       83.77       97.18      2.89 o 
   6   1  13        0.50        0.05      0.89 o 
  -4   2  13       64.00       72.65      2.53 o 
  -3   2  13      264.38      254.55      4.71 o 
  -2   2  13        6.44        6.40      0.90 o 
  -1   2  13       50.00       46.40      6.26 o 
   0   2  13       23.08       31.52      1.58 o 
   1   2  13        2.39        3.13      0.76 o 
   2   2  13       34.14       28.99      4.16 o 
   3   2  13        3.50        4.30      1.77 o 
   4   2  13       39.28       43.34      1.92 o 
   5   2  13       12.56       14.40      1.39 o 
   6   2  13       30.77       31.79      1.85 o 
  -4   3  13       56.63       56.67      3.03 o 
  -3   3  13      119.80      126.39      5.71 o 
  -2   3  13       20.87       18.95      1.89 o 
  -1   3  13      284.81      297.42      4.95 o 
   0   3  13      333.01      340.77      5.31 o 
   1   3  13       33.75       33.01      1.58 o 
   2   3  13       35.54       27.93      1.71 o 
   3   3  13       18.45       20.69      1.40 o 
   4   3  13        0.26       -1.46      1.59 o 
   5   3  13       30.22       33.65      2.19 o 
   6   3  13       10.10       14.75      1.41 o 
  -4   4  13        4.99        7.76      1.20 o 
  -3   4  13       10.58       10.23      1.25 o 
  -2   4  13        0.53        0.77      0.71 o 
  -1   4  13      115.81      105.55      2.82 o 
   0   4  13        7.04        6.28      0.99 o 
   1   4  13      311.12      283.17      4.69 o 
   2   4  13       14.39       13.83      1.16 o 
   3   4  13        3.10        3.95      1.32 o 
   4   4  13       60.41       59.69      2.65 o 
   5   4  13        4.26        3.33      0.94 o 
   6   4  13        3.46        6.49      1.15 o 
  -4   5  13       26.83       31.94      1.98 o 
  -3   5  13       58.86       62.45      2.44 o 
  -2   5  13      119.46      115.75      5.00 o 
  -1   5  13      338.68      357.66      5.76 o 
   0   5  13      235.21      251.02      4.54 o 
   1   5  13      339.61      339.68      8.13 o 
   2   5  13      185.95      180.38      5.24 o 
   3   5  13       36.96       40.49      1.81 o 
   4   5  13        0.37        0.66      0.76 o 
   5   5  13       18.65       22.32      1.60 o 
   6   5  13        1.62        1.16      0.93 o 
  -3   6  13      231.49      218.08      5.45 o 
  -2   6  13        0.00        0.99      0.81 o 
  -1   6  13       80.44       79.79      2.51 o 
   0   6  13       10.74        9.13      1.37 o 
   1   6  13       63.55       53.33      3.12 o 
   2   6  13       11.68        8.87      1.67 o 
   3   6  13       13.59       11.35      1.13 o 
   4   6  13        0.06        2.19      3.16 o 
   5   6  13        9.20       11.44      2.21 o 
   6   6  13        0.60       -0.28      1.24 o 
  -3   7  13       14.24       15.23      1.50 o 
  -2   7  13        1.17        0.17      0.79 o 
  -1   7  13       22.53       21.98      1.54 o 
   0   7  13        8.89        8.22      1.09 o 
   1   7  13       17.10       23.44      2.36 o 
   2   7  13        1.25        0.49      1.11 o 
   3   7  13        6.96        6.69      1.01 o 
   4   7  13        1.48        1.38      0.76 o 
   5   7  13        2.92        2.84      0.97 o 
   6   7  13        0.05       -0.44      1.12 o 
  -2   8  13        7.72        7.89      1.20 o 
  -1   8  13        0.01       -0.30      0.71 o 
   0   8  13       25.80       27.16      1.64 o 
   1   8  13      102.43       89.68      4.16 o 
   2   8  13        2.34        0.71      1.09 o 
   3   8  13        1.05        1.34      1.23 o 
   4   8  13        0.61        0.26      0.78 o 
   5   8  13        3.48        3.24      0.97 o 
  -2   9  13        4.31        9.45      1.33 o 
  -1   9  13       58.89       64.35      2.47 o 
   0   9  13        0.44        0.98      0.76 o 
   1   9  13        8.66       10.86      1.90 o 
   2   9  13       72.62       68.93      3.72 o 
   3   9  13        1.86        0.25      1.20 o 
   4   9  13        0.01        0.24      0.84 o 
   5   9  13       16.04       13.09      1.42 o 
  -1  10  13        5.84        7.00      1.26 o 
   0  10  13        0.00       -0.54      1.12 o 
   1  10  13       25.00       24.07      2.58 o 
   2  10  13        0.01        0.36      1.27 o 
   3  10  13       25.60       25.33      2.58 o 
   4  10  13        1.24        2.30      1.45 o 
   0  11  13        0.02        0.63      1.51 o 
   1  11  13        6.48       11.43      2.03 o 
   2  11  13       11.64       16.38      2.39 o 
   3  11  13       10.29       14.67      2.23 o 
  -1  -9  14        1.44        1.03      0.95 o 
   0  -9  14        3.89        1.56      0.99 o 
   1  -9  14        0.43       -0.50      0.91 o 
  -2  -8  14        3.18        4.62      1.85 o 
  -1  -8  14        4.00        6.67      1.18 o 
   0  -8  14        3.58        3.25      1.02 o 
   1  -8  14       20.56       25.59      1.81 o 
   2  -8  14       25.08       30.95      2.79 o 
  -2  -7  14        1.38        1.59      0.96 o 
  -1  -7  14       84.02       93.02      2.88 o 
   0  -7  14       27.52       37.48      1.96 o 
   1  -7  14        7.48       10.65      1.22 o 
  -3  -6  14      117.66      129.29      3.52 o 
  -2  -6  14        9.94       10.99      1.30 o 
  -1  -6  14        0.03        1.73      1.28 o 
   0  -6  14      115.75      125.36      3.20 o 
   1  -6  14       10.61        8.52      1.11 o 
  -3  -5  14        0.48        0.79      1.59 o 
  -2  -5  14       23.63       26.78      1.68 o 
  -1  -5  14        3.49        3.90      0.97 o 
   0  -5  14      161.82      166.63      3.62 o 
   1  -5  14        2.83        1.31      1.22 o 
   4  -5  14       26.66       29.74      2.74 o 
   5  -5  14        4.02        4.03      1.65 o 
  -4  -4  14       15.61       20.61      2.41 o 
  -3  -4  14        5.99        6.96      1.67 o 
  -2  -4  14       31.17       30.42      1.75 o 
  -1  -4  14       83.21       84.13      2.53 o 
   0  -4  14       29.56       27.68      1.58 o 
   1  -4  14       14.86       13.71      1.85 o 
   4  -4  14        0.74       -1.60      1.07 o 
   5  -4  14        0.98        2.39      1.60 o 
  -4  -3  14       35.82       47.32      3.36 o 
  -3  -3  14       12.04       11.84      2.01 o 
  -2  -3  14       20.26       16.68      1.35 o 
  -1  -3  14       74.98       74.67      2.32 o 
   0  -3  14       10.84       11.88      1.15 o 
   4  -3  14       10.35        9.62      1.19 o 
   5  -3  14       21.67       28.53      1.84 o 
  -4  -2  14        0.86        0.25      1.40 o 
  -3  -2  14      163.34      161.94      5.38 o 
  -2  -2  14       35.79       32.12      2.38 o 
  -1  -2  14       42.52       39.09      1.79 o 
   0  -2  14        5.02        7.17      3.23 o 
   3  -2  14       15.95       13.33      1.20 o 
   4  -2  14       11.06       12.24      1.27 o 
   5  -2  14        2.57        2.28      0.98 o 
   6  -2  14       20.44       18.41      1.61 o 
  -4  -1  14       10.98       13.31      2.14 o 
  -3  -1  14       13.41       12.24      1.87 o 
  -2  -1  14       10.59       11.34      1.65 o 
  -1  -1  14        0.25        1.21      0.80 o 
   0  -1  14      788.93      833.01     13.88 o 
   1  -1  14       21.55       24.89      2.09 o 
   2  -1  14      146.55      141.79      4.53 o 
   3  -1  14        0.84        0.68      0.75 o 
   4  -1  14        0.64        1.67      0.87 o 
   5  -1  14        0.95        1.95      0.92 o 
   6  -1  14        6.14        6.83      1.41 o 
  -4   0  14       41.49       45.00      3.16 o 
  -3   0  14        4.77        7.49      1.63 o 
  -2   0  14       11.28       15.07      1.80 o 
  -1   0  14      103.29      100.25      3.74 o 
   0   0  14       13.76       16.71      1.28 o 
   1   0  14      458.03      435.51      9.04 o 
   2   0  14        3.15        3.98      0.87 o 
   3   0  14      234.04      227.31      4.37 o 
   4   0  14        4.08        4.13      0.91 o 
   5   0  14       37.64       38.11      1.96 o 
   6   0  14        1.50       -0.07      0.87 o 
  -4   1  14       67.41       88.07      4.23 o 
  -3   1  14        2.76        0.09      1.18 o 
  -2   1  14       78.40       83.55      2.50 o 
  -1   1  14        4.78        6.11      2.35 o 
   0   1  14      233.02      243.28      4.30 o 
   1   1  14       10.66       13.83      1.13 o 
   2   1  14      468.87      440.39     13.50 o 
   3   1  14        0.44        0.76      0.76 o 
   4   1  14       14.94        6.15      1.41 o 
   5   1  14        0.02       -0.16      1.09 o 
   6   1  14        2.35        3.17      1.01 o 
  -4   2  14       50.88       58.43      3.56 o 
  -3   2  14       67.02       62.91      2.36 o 
  -2   2  14        0.60        0.24      0.70 o 
  -1   2  14        1.38        0.65      0.70 o 
   0   2  14       48.78       42.81      1.80 o 
   1   2  14        8.19        7.80      1.03 o 
   2   2  14       21.38       23.58      1.53 o 
   3   2  14       30.02       36.20      1.76 o 
   4   2  14        0.05        0.35      0.79 o 
   5   2  14        2.84        3.38      1.01 o 
   6   2  14        0.02        1.24      0.92 o 
  -4   3  14        0.13       -1.29      1.48 o 
  -3   3  14        9.47        5.94      1.92 o 
  -2   3  14        0.77        0.56      1.05 o 
  -1   3  14       44.14       38.92      2.06 o 
   0   3  14       43.42       47.61      1.89 o 
   1   3  14       42.87       44.16      1.83 o 
   2   3  14       29.74       32.02      2.41 o 
   3   3  14        0.50        0.35      0.71 o 
   4   3  14        0.94        0.81      0.74 o 
   5   3  14        0.41        1.24      0.84 o 
   6   3  14        0.94        1.65      0.98 o 
  -3   4  14        0.81       -1.12      0.80 o 
  -2   4  14      121.88      128.90      4.70 o 
  -1   4  14       12.49       11.09      1.14 o 
   0   4  14       21.24       20.04      1.38 o 
   1   4  14      152.10      147.92      5.03 o 
   2   4  14      135.52      129.37      3.12 o 
   3   4  14       16.87       19.17      1.39 o 
   4   4  14       59.41       60.88      2.28 o 
   5   4  14        5.99        5.86      1.11 o 
   6   4  14        3.21        5.69      1.15 o 
  -3   5  14       33.20       41.00      2.58 o 
  -2   5  14       51.33       51.61      2.22 o 
  -1   5  14       36.61       36.35      1.81 o 
   0   5  14        7.61       10.71      1.16 o 
   1   5  14       20.34       16.82      2.00 o 
   2   5  14      125.63      116.32      3.01 o 
   3   5  14        1.22        2.28      0.84 o 
   4   5  14        0.02       -0.19      1.24 o 
   5   5  14       11.27       16.05      1.43 o 
   6   5  14        0.51        0.32      0.88 o 
  -3   6  14       12.51       12.32      1.44 o 
  -2   6  14       22.29       24.18      1.74 o 
  -1   6  14       31.07       27.78      1.68 o 
   0   6  14       40.94       33.86      2.56 o 
   1   6  14       21.86       20.26      2.25 o 
   2   6  14       60.30       61.13      3.39 o 
   3   6  14        6.22        8.65      1.13 o 
   4   6  14        5.29        7.32      1.13 o 
   5   6  14       38.07       45.76      2.21 o 
  -2   7  14       58.24       57.09      2.44 o 
  -1   7  14        6.20        9.96      1.22 o 
   0   7  14       13.23       15.55      2.00 o 
   1   7  14        0.20        1.49      1.27 o 
   2   7  14        6.10        6.93      1.67 o 
   3   7  14        7.17        6.31      1.65 o 
   4   7  14        6.16        4.45      1.00 o 
   5   7  14       28.03       28.53      1.84 o 
  -2   8  14       42.85       47.63      2.31 o 
  -1   8  14        7.45        7.98      1.17 o 
   0   8  14       30.26       31.28      2.61 o 
   1   8  14       54.56       55.86      3.45 o 
   2   8  14       14.86       13.84      2.01 o 
   3   8  14       16.35       11.97      2.00 o 
   4   8  14       18.75       20.62      1.60 o 
   5   8  14        4.71        2.82      1.18 o 
  -1   9  14       26.40       26.27      1.80 o 
   0   9  14        0.00       -0.80      1.22 o 
   1   9  14        0.20       -0.20      1.29 o 
   2   9  14        0.72       -0.18      1.16 o 
   3   9  14        1.77        4.12      1.58 o 
   4   9  14       22.13       23.40      2.52 o 
   0  10  14        5.32        7.24      1.85 o 
   1  10  14       36.99       33.62      2.85 o 
   2  10  14       57.83       54.85      3.61 o 
   3  10  14       19.82       21.86      2.52 o 
  -1  -7  15        3.24        4.57      1.08 o 
   0  -7  15       44.07       48.64      2.20 o 
   1  -7  15       21.46       29.24      2.68 o 
  -2  -6  15        9.00       11.63      2.17 o 
  -1  -6  15        0.02        0.29      0.80 o 
   0  -6  15        0.62        3.05      1.41 o 
   1  -6  15        0.16        2.09      1.38 o 
  -2  -5  15        2.64        0.32      0.97 o 
  -1  -5  15        2.03        2.78      0.91 o 
   0  -5  15      155.01      158.79      5.11 o 
   1  -5  15       28.81       33.55      2.69 o 
   4  -5  15        9.00       11.46      2.00 o 
  -3  -4  15        2.22        2.19      1.47 o 
  -2  -4  15      213.34      247.22      4.83 o 
  -1  -4  15        2.55        4.01      0.95 o 
   0  -4  15       84.46      101.96      2.82 o 
   4  -4  15        0.46        1.47      1.43 o 
  -3  -3  15       10.83       15.16      2.10 o 
  -2  -3  15       38.61       41.43      2.85 o 
  -1  -3  15        1.22       -0.11      0.78 o 
   0  -3  15        5.72        5.86      1.02 o 
   3  -3  15        0.29        0.13      1.05 o 
   4  -3  15        9.68       14.06      2.00 o 
   5  -3  15        3.05        3.72      1.04 o 
  -3  -2  15       29.97       23.37      2.43 o 
  -2  -2  15       16.61       21.44      2.30 o 
  -1  -2  15       11.26       13.04      1.22 o 
   0  -2  15       10.65        3.56      1.18 o 
   3  -2  15        0.03       -1.03      0.91 o 
   4  -2  15        3.92        4.90      1.02 o 
   5  -2  15        0.03       -0.71      0.81 o 
  -3  -1  15       17.05       15.02      2.16 o 
  -2  -1  15       40.40       41.68      2.85 o 
  -1  -1  15        4.22        2.10      1.18 o 
   0  -1  15        0.10        1.87      1.07 o 
   2  -1  15        0.93        2.70      0.80 o 
   3  -1  15        0.87        0.54      0.83 o 
   4  -1  15        0.00        0.34      0.75 o 
   5  -1  15        5.27        6.67      1.31 o 
  -3   0  15        1.02       -0.56      1.18 o 
  -2   0  15       71.27       81.49      3.70 o 
  -1   0  15      125.18      124.94      4.34 o 
   0   0  15       30.69       33.78      2.23 o 
   1   0  15       55.24       48.73      2.83 o 
   2   0  15        2.45        2.69      0.83 o 
   3   0  15       56.57       42.55      1.97 o 
   4   0  15        5.31        6.04      1.44 o 
   5   0  15        0.05       -0.30      1.74 o 
  -3   1  15       21.43       23.02      2.49 o 
  -2   1  15        6.73        4.50      1.47 o 
  -1   1  15       22.37       25.54      1.53 o 
   0   1  15       42.88       46.64      2.81 o 
   1   1  15       11.26       14.97      1.27 o 
   2   1  15       55.99       65.18      2.29 o 
   3   1  15        0.21       -0.93      1.02 o 
   4   1  15        0.02        0.00      0.72 o 
   5   1  15        1.24        2.60      0.98 o 
  -3   2  15       33.56       32.79      2.85 o 
  -2   2  15       20.04       21.00      1.50 o 
  -1   2  15       10.21       13.48      1.22 o 
   0   2  15        0.01       -0.07      1.03 o 
   1   2  15        5.79        4.80      0.93 o 
   2   2  15       69.67       57.37      2.19 o 
   3   2  15        2.60        2.07      0.82 o 
   4   2  15        2.50        2.00      0.87 o 
   5   2  15       29.78       37.58      2.02 o 
  -3   3  15       18.95       15.76      2.10 o 
  -2   3  15       16.77       16.67      1.45 o 
  -1   3  15       11.01       11.16      1.21 o 
   0   3  15        0.08        1.07      1.05 o 
   1   3  15        9.19       13.84      1.87 o 
   2   3  15        1.47        2.05      0.81 o 
   3   3  15       23.21       18.16      1.38 o 
   4   3  15        1.57        1.66      0.83 o 
   5   3  15        1.83        1.98      0.94 o 
  -3   4  15       99.38      109.29      3.24 o 
  -2   4  15       13.57       17.04      1.49 o 
  -1   4  15       20.23       20.63      2.57 o 
   0   4  15       20.33       16.24      2.05 o 
   1   4  15       37.65       37.63      2.79 o 
   2   4  15       21.19       20.46      2.13 o 
   3   4  15       12.61        7.12      1.08 o 
   4   4  15        1.06        2.17      0.88 o 
   5   4  15        1.60        1.57      0.99 o 
  -2   5  15        2.83        3.00      1.05 o 
  -1   5  15      250.65      270.75      5.10 o 
   0   5  15        0.74        0.73      1.18 o 
   1   5  15        1.88        3.66      1.38 o 
   2   5  15        1.19        3.32      1.36 o 
   3   5  15        0.28        0.44      0.77 o 
   4   5  15       28.95       35.46      3.32 o 
   5   5  15        0.73       -0.59      0.83 o 
  -2   6  15       39.23       42.86      2.22 o 
  -1   6  15       68.75       75.70      2.69 o 
   0   6  15       24.77       28.43      2.50 o 
   1   6  15        8.17        7.80      1.72 o 
   2   6  15       56.79       49.42      3.21 o 
   3   6  15        3.39        3.23      0.96 o 
   4   6  15       14.96       17.26      1.50 o 
   5   6  15       27.36       30.28      1.95 o 
  -1   7  15        6.05       11.71      1.32 o 
   0   7  15       13.69       16.22      2.14 o 
   1   7  15        1.08        2.79      1.49 o 
   2   7  15       35.32       39.14      3.05 o 
   3   7  15        0.12        0.92      1.29 o 
   4   7  15       14.42       13.78      1.38 o 
   0   8  15        0.34       -0.44      1.32 o 
   1   8  15       27.33       32.58      2.99 o 
   2   8  15       12.76       13.91      2.09 o 
   3   8  15       18.63       27.23      2.65 o 
   1   9  15        7.46        3.26      1.56 o 
   2   9  15        4.13        6.22      1.87 o 
   0  -6  16       35.95       38.26      2.05 o 
   1  -6  16        0.30       -1.88      1.25 o 
  -1  -5  16        0.21       -0.25      1.03 o 
   0  -5  16       20.78       21.72      3.60 o 
  -2  -4  16        3.03        1.47      1.47 o 
  -1  -4  16        8.96        7.57      1.11 o 
   0  -4  16        0.40        1.23      1.25 o 
  -2  -3  16        4.65        3.81      1.58 o 
  -1  -3  16        1.25       -0.14      0.83 o 
   3  -3  16        0.28        1.31      1.22 o 
   4  -3  16        0.27       -0.44      1.14 o 
  -2  -2  16        9.48       11.25      1.98 o 
  -1  -2  16        1.22        1.87      1.29 o 
   3  -2  16        4.34        4.44      1.52 o 
   4  -2  16        0.79        0.05      1.20 o 
  -2  -1  16       47.93       42.50      2.90 o 
  -1  -1  16       14.16       16.29      1.96 o 
   2  -1  16        0.03        0.54      1.16 o 
   3  -1  16       25.62       23.54      1.61 o 
   4  -1  16        0.12       -0.91      0.69 o 
  -2   0  16       82.43       84.89      3.89 o 
  -1   0  16        7.49        5.70      1.49 o 
   1   0  16       58.80       49.91      2.83 o 
   2   0  16        0.89        0.61      0.75 o 
   3   0  16        5.38        6.19      1.63 o 
   4   0  16        0.36       -0.16      0.78 o 
  -2   1  16        0.15       -0.62      1.20 o 
  -1   1  16       40.61       42.42      2.78 o 
   1   1  16        5.31        8.76      1.51 o 
   2   1  16        0.01        0.61      0.78 o 
   3   1  16        0.01        0.51      1.04 o 
   4   1  16       15.95       21.95      1.80 o 
  -2   2  16        1.69        2.18      1.38 o 
  -1   2  16       17.98       22.24      1.54 o 
   0   2  16        9.47       10.92      1.76 o 
   1   2  16        1.01        0.20      1.12 o 
   2   2  16       59.01       60.78      2.59 o 
   3   2  16        1.86        1.87      0.86 o 
   4   2  16        7.18        6.41      2.02 o 
  -2   3  16       15.18       11.18      1.27 o 
  -1   3  16        0.04        0.11      0.83 o 
   0   3  16       69.49       88.04      4.05 o 
   1   3  16        3.38        7.94      1.67 o 
   2   3  16       36.81       52.36      2.18 o 
   3   3  16       38.48       33.21      2.53 o 
   4   3  16       13.57       17.53      1.49 o 
  -2   4  16       14.09       17.02      1.58 o 
  -1   4  16       15.50       18.82      1.90 o 
   0   4  16       62.50       68.39      3.59 o 
   1   4  16        0.99        0.40      1.14 o 
   2   4  16        0.21       -0.13      1.20 o 
   3   4  16        1.40        3.04      1.16 o 
   4   4  16       13.80       16.45      1.53 o 
  -1   5  16       27.21       31.73      1.90 o 
   0   5  16       29.55       27.98      2.63 o 
   1   5  16        0.31        1.05      1.34 o 
   2   5  16       17.35       19.99      2.34 o 
   3   5  16        9.87        9.63      1.24 o 
   4   5  16        0.79        0.98      1.61 o 
  -1   6  16        5.66        6.28      1.80 o 
   0   6  16        6.86        9.12      1.94 o 
   1   6  16        4.58        5.10      1.69 o 
   2   6  16       90.58       94.05      4.47 o 
   3   6  16       20.36       20.72      2.41 o 
   0   7  16       13.11       12.08      2.00 o 
   1   7  16        8.12        8.54      1.90 o 
   2   7  16        1.16        2.03      1.34 o 
   3   7  16       27.87       32.02      2.98 o 
  -1  -2  17       30.67       37.74      2.76 o 
   3  -2  17        0.23        2.19      1.40 o 
  -1  -1  17       30.12       37.43      2.74 o 
   2  -1  17       10.11       17.88      2.10 o 
   3  -1  17       51.86       54.10      3.36 o 
  -1   0  17       33.53       34.04      2.63 o 
   1   0  17        0.10       -0.27      1.07 o 
   2   0  17        1.46        4.66      1.47 o 
   3   0  17       19.81       25.08      3.56 o 
   2   1  17        1.14        2.24      0.94 o 
   3   1  17       15.17       15.40      1.82 o 
   0   2  17        0.00       -0.40      1.07 o 
   1   2  17        2.08        4.79      1.47 o 
   2   2  17       55.67       58.19      2.87 o 
   3   2  17        7.33        7.58      1.18 o 
   0   3  17       10.20       11.83      1.89 o 
   1   3  17        3.61        1.49      1.32 o 
   2   3  17        4.18        1.18      1.41 o 
   3   3  17       29.47       26.97      1.78 o 
   0   4  17       21.13       24.24      2.47 o 
   1   4  17        5.56        1.69      1.41 o 
   2   4  17       19.01       18.45      2.41 o 
   3   4  17        3.62        2.69      1.01 o 
   1   5  17        0.65        1.49      1.41 o 
   2   5  17        0.89        0.40      1.20 o 
                                                 
